# Supplementary material for: 3-Acetyl-1-(3-chloro­phen­yl)thio­urea
Source: Acta Crystallogr Sect E Struct Rep Online. 2012 Mar 24;68(Pt 4):o1189. doi: 10.1107/S1600536812012147 (PMC3344126; doi:10.1107/S1600536812012147)
Supplement: Supplementary file 1 [file e-68-o1189-sup1.cif]

##############################################################################
#                                                                            #
# This CIF contains the data in a paper accepted for publication in          #
# Acta Crystallographica Section E. It conforms to the requirements of       #
# Notes for Authors for Acta Crystallographica Section E, and has been       #
# peer reviewed under the auspices of the IUCr Commission on Journals.       #
#                                                                            #
# Full details of the Crystallographic Information File format               #
# are given in the paper "The Crystallographic Information File (CIF):       #
# a New Standard Archive File for Crystallography" by S. R. Hall, F. H.      #
# Allen and I. D. Brown [Acta Cryst. (1991), A47, 655-685].                  #
#                                                                            #
# The current version of the core CIF dictionary is obtainable from          #
# ftp://ftp.iucr.org/pub/cif_core.dic.                                       #
#                                                                            #
# Software is freely available for graphical display of the structure(s)     #
# in this CIF. For information consult the CIF software page                 #
# http://www.iucr.org/resources/cif/software.                                #
#                                                                            #
# This file may be used for bona fide research purposes within the           #
# scientific community so long as proper attribution is given to the journal # 
# article from which it was obtained.                                        #
#                                                                            #
##############################################################################
data_global
_audit_creation_method     ?
_journal_date_recd_electronic     2012-03-18
_journal_date_accepted     2012-03-21
_journal_name_full     'Acta Crystallographica, Section E'
_journal_year     2012
_journal_volume     68
_journal_issue      4
_journal_page_first     o1189
_journal_page_last     o1189
_journal_paper_category     QO
_journal_paper_doi     10.1107/S1600536812012147
_journal_coeditor_code     GK2470
_publ_contact_author
;
Muhammad Nawaz Tahir
University of Sargodha
Department of Physics
Sargodha
Pakistan
;
_publ_contact_author_email     'dmntahir_uos@yahoo.com'
_publ_contact_author_fax     '0092 48 32 22 121'
_publ_contact_author_phone     '0092 48 92 30 914'
_publ_section_title
;
3-Acetyl-1-(3-chlorophenyl)thiourea
;
loop_
    _publ_author_name
    _publ_author_address
    'Durre Shahwar'
;
Department of Chemistry
Government College University
Lahore
Pakistan
;
    'Tahir, M. Nawaz'
;
University of Sargodha
Department of Physics
Sargodha
Pakistan
;
    'Chohan, Muhammad Mansha'
;
Department of Chemistry
Government College University
Lahore
Pakistan
;
    'Ahmad, Naeem'
;
Department of Chemistry
Government College University
Lahore
Pakistan
;
    'Raza, M. Asam'
;
Department of Chemistry
University of Gujrat
Gujrat
Pakistan
;
data_I
_audit_creation_method     SHELXL-97
_chemical_name_systematic
;
3-Acetyl-1-(3-chlorophenyl)thiourea
;
_chemical_name_common     ?
_chemical_formula_moiety     'C9 H9 Cl N2 O S'
_chemical_formula_sum     'C9 H9 Cl N2 O S'
_chemical_formula_iupac     'C9 H9 Cl N2 O S'
_chemical_formula_weight     228.69
_symmetry_cell_setting     monoclinic
_symmetry_space_group_name_H-M     'C 2/c'
_symmetry_space_group_name_Hall     '-C 2yc'
loop_
    _symmetry_equiv_pos_site_id
    _symmetry_equiv_pos_as_xyz
    1 x,y,z
    2 -x,y,1/2-z
    3 -x,-y,-z
    4 x,-y,1/2+z
    5 1/2+x,1/2+y,z
    6 1/2-x,1/2+y,1/2-z
    7 1/2-x,1/2-y,-z
    8 1/2+x,1/2-y,1/2+z
_cell_length_a     28.3980(14)
_cell_length_b     4.1768(2)
_cell_length_c     20.2635(11)
_cell_angle_alpha     90
_cell_angle_beta     122.651(2)
_cell_angle_gamma     90
_cell_volume     2023.69(18)
_cell_formula_units_Z     8
_cell_measurement_reflns_used     1464
_cell_measurement_theta_min     2.05
_cell_measurement_theta_max     25.10
_cell_measurement_temperature     296(2)
_exptl_crystal_description     rod
_exptl_crystal_colour     colorless
_exptl_crystal_size_max     0.35
_exptl_crystal_size_mid     0.22
_exptl_crystal_size_min     0.22
_exptl_crystal_density_diffrn     1.501
_exptl_crystal_density_meas     ?
_exptl_crystal_density_method     'not measured'
_exptl_crystal_F_000     944
_exptl_absorpt_coefficient_mu     0.550
_exptl_absorpt_correction_type     multi-scan
_exptl_absorpt_process_details     '(SADABS; Bruker, 2005)'
_exptl_absorpt_correction_T_min     0.868
_exptl_absorpt_correction_T_max     0.872
_exptl_special_details
;
;
_diffrn_ambient_temperature     296(2)
_diffrn_radiation_type     MoK\a
_diffrn_radiation_wavelength     0.71073
_diffrn_radiation_source     'fine-focus sealed tube'
_diffrn_radiation_monochromator     graphite
_diffrn_measurement_device_type     'Bruker Kappa APEXII CCD'
_diffrn_measurement_method     \w
_diffrn_detector_area_resol_mean     8.10
_diffrn_reflns_number     7045
_diffrn_reflns_av_R_equivalents     0.0287
_diffrn_reflns_av_sigmaI/netI     0.0256
_diffrn_reflns_theta_min     2.05
_diffrn_reflns_theta_max     25.10
_diffrn_reflns_theta_full     25.10
_diffrn_measured_fraction_theta_max     0.992
_diffrn_measured_fraction_theta_full     0.992
_diffrn_reflns_limit_h_min     -33
_diffrn_reflns_limit_h_max     27
_diffrn_reflns_limit_k_min     -4
_diffrn_reflns_limit_k_max     3
_diffrn_reflns_limit_l_min     -19
_diffrn_reflns_limit_l_max     24
_diffrn_standards_number     0
_diffrn_standards_interval_count     .
_diffrn_standards_interval_time     .
_diffrn_standards_decay_%     ?
_refine_special_details
;
Refinement of <i>F</i>^2^ against ALL reflections. The weighted <i>R</i>-factor
<i>wR</i> and goodness of fit <i>S</i> are based on <i>F</i>^2^, conventional
<i>R</i>-factors <i>R</i> are based on <i>F</i>, with <i>F</i> set to zero for
negative <i>F</i>^2^. The threshold expression of <i>F</i>^2^ >
\s(<i>F</i>^2^) is used only for calculating <i>R</i>-factors(gt) <i>etc</i>.
and is not relevant to the choice of reflections for refinement.
<i>R</i>-factors based on <i>F</i>^2^ are statistically about twice as large
as those based on <i>F</i>, and <i>R</i>- factors based on ALL data will be
even larger.
;
_reflns_number_total     1745
_reflns_number_gt     1450
_reflns_threshold_expression     I>2\s(I)
_refine_ls_structure_factor_coef     Fsqd
_refine_ls_matrix_type     full
_refine_ls_R_factor_all     0.0446
_refine_ls_R_factor_gt     0.0340
_refine_ls_wR_factor_gt     0.0990
_refine_ls_wR_factor_ref     0.1085
_refine_ls_goodness_of_fit_ref     1.109
_refine_ls_restrained_S_all     1.109
_refine_ls_number_reflns     1775
_refine_ls_number_parameters     128
_refine_ls_number_restraints     0
_refine_ls_hydrogen_treatment     constr
_refine_ls_weighting_scheme     calc
_refine_ls_weighting_details
         'calc w=1/[\s^2^(Fo^2^)+(0.0527P)^2^+1.9073P] where P=(Fo^2^+2Fc^2^)/3'
_atom_sites_solution_hydrogens     geom
_atom_sites_solution_primary     direct
_atom_sites_solution_secondary     difmap
_refine_ls_shift/su_max     0.000
_refine_ls_shift/su_mean     0.000
_refine_diff_density_max     0.233
_refine_diff_density_min     -0.228
loop_
    _atom_type_symbol
    _atom_type_description
    _atom_type_scat_dispersion_real
    _atom_type_scat_dispersion_imag
    _atom_type_scat_source
    'C' 'C' 0.0033 0.0016
                         'International Tables Vol C Tables 4.2.6.8 and 6.1.1.4'
    'H' 'H' 0.0000 0.0000
                         'International Tables Vol C Tables 4.2.6.8 and 6.1.1.4'
    'N' 'N' 0.0061 0.0033
                         'International Tables Vol C Tables 4.2.6.8 and 6.1.1.4'
    'O' 'O' 0.0106 0.0060
                         'International Tables Vol C Tables 4.2.6.8 and 6.1.1.4'
    'S' 'S' 0.1246 0.1234
                         'International Tables Vol C Tables 4.2.6.8 and 6.1.1.4'
    'Cl' 'Cl' 0.1484 0.1585
                         'International Tables Vol C Tables 4.2.6.8 and 6.1.1.4'
_computing_data_collection     'APEX2 (Bruker, 2009)'
_computing_cell_refinement     'SAINT (Bruker, 2009)'
_computing_data_reduction     'SAINT (Bruker, 2009)'
_computing_structure_solution     'SHELXS97 (Sheldrick, 2008)'
_computing_structure_refinement     'SHELXL97 (Sheldrick, 2008)'
_computing_molecular_graphics
                  'ORTEP-3 for Windows (Farrugia, 1997) and PLATON (Spek, 2009)'
_computing_publication_material
                                'WinGX (Farrugia, 1999) and PLATON (Spek, 2009)'
loop_
    _atom_site_type_symbol
    _atom_site_label
    _atom_site_fract_x
    _atom_site_fract_y
    _atom_site_fract_z
    _atom_site_U_iso_or_equiv
    _atom_site_thermal_displace_type
    _atom_site_calc_flag
    _atom_site_refinement_flags
    _atom_site_occupancy
    _atom_site_disorder_assembly
    _atom_site_disorder_group
    Cl Cl1 0.27943(3) 0.9289(2) 0.34233(4) 0.0593(3) Uani . . 1.000 . -16
    S S1 0.08011(2) 0.46913(17) 0.10724(3) 0.0436(2) Uani . . 1.000 . -16
    O O1 -0.03091(7) 1.0496(5) 0.16023(11) 0.0610(7) Uani . . 1.000 . -16
    N N1 0.06728(7) 0.7792(5) 0.21108(10) 0.0383(6) Uani . . 1.000 . -16
    N N2 -0.00930(7) 0.7704(5) 0.08375(10) 0.0353(6) Uani . . 1.000 . -16
    C C1 0.12315(9) 0.7158(6) 0.27507(12) 0.0334(7) Uani . . 1.000 . -16
    C C2 0.16843(9) 0.8388(6) 0.27522(13) 0.0375(8) Uani . . 1.000 . -16
    C C3 0.22127(9) 0.7785(6) 0.33950(13) 0.0375(7) Uani . . 1.000 . -16
    C C4 0.22942(10) 0.6054(7) 0.40248(14) 0.0461(8) Uani . . 1.000 . -16
    C C5 0.18373(11) 0.4900(7) 0.40138(16) 0.0520(9) Uani . . 1.000 . -16
    C C6 0.13025(10) 0.5409(6) 0.33725(14) 0.0422(8) Uani . . 1.000 . -16
    C C7 0.04606(9) 0.6845(5) 0.13794(12) 0.0328(7) Uani . . 1.000 . -16
    C C8 -0.04474(9) 0.9441(6) 0.09596(14) 0.0395(8) Uani . . 1.000 . -16
    C C9 -0.10196(10) 0.9910(7) 0.02487(15) 0.0480(9) Uani . . 1.000 . -16
    H H1 0.04591 0.88682 0.22087 0.0459 Uiso . . 1.000 . -16
    H H2 -0.02292 0.70566 0.03650 0.0424 Uiso . . 1.000 . -16
    H H3 0.16340 0.95861 0.23319 0.0450 Uiso . . 1.000 . -16
    H H4 0.26537 0.56692 0.44526 0.0553 Uiso . . 1.000 . -16
    H H5 0.18883 0.37642 0.44424 0.0624 Uiso . . 1.000 . -16
    H H6 0.09947 0.45780 0.33622 0.0506 Uiso . . 1.000 . -16
    H H9A -0.09942 1.10785 -0.01390 0.0720 Uiso . . 1.000 . -16
    H H9B -0.12438 1.10907 0.03877 0.0720 Uiso . . 1.000 . -16
    H H9C -0.11887 0.78623 0.00402 0.0720 Uiso . . 1.000 . -16
loop_
    _atom_site_aniso_label
    _atom_site_aniso_U_11
    _atom_site_aniso_U_22
    _atom_site_aniso_U_33
    _atom_site_aniso_U_12
    _atom_site_aniso_U_13
    _atom_site_aniso_U_23
    Cl1 0.0285(4) 0.0836(6) 0.0561(5) -0.0088(3) 0.0164(3) 0.0058(4)
    S1 0.0301(4) 0.0600(4) 0.0331(4) 0.0091(3) 0.0120(3) -0.0070(3)
    O1 0.0378(11) 0.0981(16) 0.0396(11) 0.0147(10) 0.0159(9) -0.0173(10)
    N1 0.0223(10) 0.0590(13) 0.0290(10) 0.0031(9) 0.0109(8) -0.0061(9)
    N2 0.0231(9) 0.0509(12) 0.0251(10) 0.0023(8) 0.0086(8) -0.0049(8)
    C1 0.0248(11) 0.0434(13) 0.0262(12) 0.0014(9) 0.0099(9) -0.0051(9)
    C2 0.0303(13) 0.0479(14) 0.0283(12) -0.0001(10) 0.0119(10) 0.0032(10)
    C3 0.0250(12) 0.0480(14) 0.0334(12) -0.0038(10) 0.0117(10) -0.0051(10)
    C4 0.0302(13) 0.0605(16) 0.0342(14) 0.0060(11) 0.0085(11) 0.0070(12)
    C5 0.0439(16) 0.0684(18) 0.0374(14) 0.0033(13) 0.0178(13) 0.0173(13)
    C6 0.0340(14) 0.0545(15) 0.0383(14) -0.0041(11) 0.0196(11) 0.0004(11)
    C7 0.0242(12) 0.0400(13) 0.0298(12) -0.0014(9) 0.0116(10) -0.0003(10)
    C8 0.0274(13) 0.0504(15) 0.0371(14) 0.0019(10) 0.0150(11) -0.0017(11)
    C9 0.0304(14) 0.0653(17) 0.0412(14) 0.0124(12) 0.0146(12) -0.0002(12)
_geom_special_details
;
Bond distances, angles <i>etc</i>. have been calculated using the rounded
fractional coordinates. All su's are estimated from the variances of the
(full) variance-covariance matrix. The cell e.s.d.'s are taken into account in
the estimation of distances, angles and torsion angles
;
loop_
    _geom_bond_atom_site_label_1
    _geom_bond_atom_site_label_2
    _geom_bond_site_symmetry_1
    _geom_bond_site_symmetry_2
    _geom_bond_distance
    _geom_bond_publ_flag
    Cl1 C3 . . 1.739(3) no
    S1 C7 . . 1.667(3) no
    O1 C8 . . 1.222(3) no
    N1 C1 . . 1.431(3) no
    N1 C7 . . 1.324(3) no
    N2 C7 . . 1.394(3) no
    N2 C8 . . 1.367(4) no
    N1 H1 . . 0.8600 no
    N2 H2 . . 0.8600 no
    C1 C6 . . 1.374(3) no
    C1 C2 . . 1.383(4) no
    C2 C3 . . 1.379(4) no
    C3 C4 . . 1.373(4) no
    C4 C5 . . 1.373(5) no
    C5 C6 . . 1.382(4) no
    C8 C9 . . 1.493(4) no
    C2 H3 . . 0.9300 no
    C4 H4 . . 0.9300 no
    C5 H5 . . 0.9300 no
    C6 H6 . . 0.9300 no
    C9 H9A . . 0.9600 no
    C9 H9B . . 0.9600 no
    C9 H9C . . 0.9600 no
loop_
    _geom_angle_atom_site_label_1
    _geom_angle_atom_site_label_2
    _geom_angle_atom_site_label_3
    _geom_angle_site_symmetry_1
    _geom_angle_site_symmetry_2
    _geom_angle_site_symmetry_3
    _geom_angle
    _geom_angle_publ_flag
    C1 N1 C7 . . . 124.9(2) no
    C7 N2 C8 . . . 128.42(19) no
    C1 N1 H1 . . . 118.00 no
    C7 N1 H1 . . . 118.00 no
    C7 N2 H2 . . . 116.00 no
    C8 N2 H2 . . . 116.00 no
    N1 C1 C2 . . . 120.5(2) no
    N1 C1 C6 . . . 118.1(3) no
    C2 C1 C6 . . . 121.3(2) no
    C1 C2 C3 . . . 118.1(2) no
    Cl1 C3 C4 . . . 118.6(2) no
    C2 C3 C4 . . . 121.7(3) no
    Cl1 C3 C2 . . . 119.68(19) no
    C3 C4 C5 . . . 119.1(3) no
    C4 C5 C6 . . . 120.7(3) no
    C1 C6 C5 . . . 119.2(3) no
    S1 C7 N1 . . . 125.0(2) no
    S1 C7 N2 . . . 118.65(16) no
    N1 C7 N2 . . . 116.3(2) no
    O1 C8 C9 . . . 122.5(3) no
    N2 C8 C9 . . . 114.8(2) no
    O1 C8 N2 . . . 122.7(2) no
    C1 C2 H3 . . . 121.00 no
    C3 C2 H3 . . . 121.00 no
    C3 C4 H4 . . . 120.00 no
    C5 C4 H4 . . . 120.00 no
    C4 C5 H5 . . . 120.00 no
    C6 C5 H5 . . . 120.00 no
    C1 C6 H6 . . . 120.00 no
    C5 C6 H6 . . . 120.00 no
    C8 C9 H9A . . . 109.00 no
    C8 C9 H9B . . . 109.00 no
    C8 C9 H9C . . . 109.00 no
    H9A C9 H9B . . . 109.00 no
    H9A C9 H9C . . . 109.00 no
    H9B C9 H9C . . . 109.00 no
loop_
    _geom_torsion_atom_site_label_1
    _geom_torsion_atom_site_label_2
    _geom_torsion_atom_site_label_3
    _geom_torsion_atom_site_label_4
    _geom_torsion_site_symmetry_1
    _geom_torsion_site_symmetry_2
    _geom_torsion_site_symmetry_3
    _geom_torsion_site_symmetry_4
    _geom_torsion
    _geom_torsion_publ_flag
    C7 N1 C1 C2 . . . . 63.5(3) no
    C7 N1 C1 C6 . . . . -119.0(3) no
    C1 N1 C7 S1 . . . . 1.1(4) no
    C1 N1 C7 N2 . . . . -179.9(2) no
    C8 N2 C7 S1 . . . . 179.9(2) no
    C8 N2 C7 N1 . . . . 0.8(4) no
    C7 N2 C8 O1 . . . . -0.3(4) no
    C7 N2 C8 C9 . . . . -179.5(2) no
    N1 C1 C2 C3 . . . . 178.0(2) no
    C6 C1 C2 C3 . . . . 0.6(4) no
    N1 C1 C6 C5 . . . . -176.9(2) no
    C2 C1 C6 C5 . . . . 0.6(4) no
    C1 C2 C3 Cl1 . . . . -179.9(2) no
    C1 C2 C3 C4 . . . . -0.8(4) no
    Cl1 C3 C4 C5 . . . . 179.0(2) no
    C2 C3 C4 C5 . . . . -0.1(4) no
    C3 C4 C5 C6 . . . . 1.3(4) no
    C4 C5 C6 C1 . . . . -1.6(4) no
loop_
    _geom_hbond_atom_site_label_D
    _geom_hbond_atom_site_label_H
    _geom_hbond_atom_site_label_A
    _geom_hbond_site_symmetry_A
    _geom_hbond_distance_DH
    _geom_hbond_distance_HA
    _geom_hbond_distance_DA
    _geom_hbond_angle_DHA
    _geom_hbond_publ_flag
    N1 H1 O1 . 0.86 1.96 2.648(3) 136 yes
    N2 H2 S1 3_565 0.86 2.56 3.4095(18) 170 yes
    C9 H9A S1 3_575 0.96 2.85 3.799(3) 170 yes
_iucr_refine_instructions_details
;
TITL TUM6A_0m in C2/c
CELL  0.71073  28.3980   4.1768  20.2635   90.000  122.651   90.000
ZERR     8.00   0.0014   0.0002   0.0011    0.000    0.002    0.000
LATT   7
SYMM  - X,   Y, 1/2 - Z
SFAC  C    H    N    O    S    CL
UNIT  72   72    16   8    8    8
MERG   2
OMIT    -3.00  50.20
FMAP   2
PLAN   10
ACTA
BOND   $H
HTAB
CONF
LIST 4
L.S.  20
MPLA 7 C1 C2 C3 C4 C5 C6 CL1
MPLA 7 N1 C7 S1 N2 C8 O1 C9
TEMP    23.00
WGHT    0.052700    1.907300
FVAR       0.10959
CL1   6    0.279431    0.928884    0.342326    11.00000    0.02850    0.08361 =
         0.05611    0.00582    0.01639   -0.00883
S1    5    0.080110    0.469126    0.107240    11.00000    0.03012    0.05999 =
         0.03314   -0.00697    0.01199    0.00910
O1    4   -0.030909    1.049599    0.160225    11.00000    0.03782    0.09805 =
         0.03961   -0.01734    0.01590    0.01472
N1    3    0.067281    0.779193    0.211076    11.00000    0.02229    0.05904 =
         0.02900   -0.00610    0.01094    0.00313
AFIX  43
H1    2    0.045914    0.886824    0.220870    11.00000   -1.20000
AFIX   0
N2    3   -0.009295    0.770351    0.083746    11.00000    0.02311    0.05090 =
         0.02514   -0.00491    0.00855    0.00231
AFIX  43
H2    2   -0.022923    0.705665    0.036498    11.00000   -1.20000
AFIX   0
C1    1    0.123146    0.715762    0.275072    11.00000    0.02475    0.04339 =
         0.02619   -0.00510    0.00986    0.00142
C2    1    0.168434    0.838772    0.275216    11.00000    0.03033    0.04788 =
         0.02830    0.00318    0.01192   -0.00014
AFIX  43
H3    2    0.163398    0.958606    0.233186    11.00000   -1.20000
AFIX   0
C3    1    0.221271    0.778542    0.339498    11.00000    0.02501    0.04798 =
         0.03344   -0.00506    0.01174   -0.00384
C4    1    0.229415    0.605423    0.402477    11.00000    0.03023    0.06045 =
         0.03417    0.00699    0.00849    0.00604
AFIX  43
H4    2    0.265372    0.566916    0.445262    11.00000   -1.20000
AFIX   0
C5    1    0.183734    0.490028    0.401382    11.00000    0.04393    0.06843 =
         0.03739    0.01726    0.01783    0.00325
AFIX  43
H5    2    0.188826    0.376419    0.444244    11.00000   -1.20000
AFIX   0
C6    1    0.130246    0.540881    0.337254    11.00000    0.03398    0.05447 =
         0.03829    0.00037    0.01961   -0.00410
AFIX  43
H6    2    0.099469    0.457799    0.336216    11.00000   -1.20000
AFIX   0
C7    1    0.046059    0.684514    0.137941    11.00000    0.02415    0.04002 =
         0.02978   -0.00030    0.01157   -0.00140
C8    1   -0.044740    0.944060    0.095959    11.00000    0.02744    0.05043 =
         0.03713   -0.00167    0.01504    0.00194
C9    1   -0.101958    0.990991    0.024869    11.00000    0.03037    0.06526 =
         0.04118   -0.00018    0.01458    0.01240
AFIX 137
H9A   2   -0.099424    1.107854   -0.013900    11.00000   -1.50000
H9B   2   -0.124382    1.109068    0.038769    11.00000   -1.50000
H9C   2   -0.118867    0.786233    0.004018    11.00000   -1.50000
HKLF    4
REM  TUM6A_0m in C2/c
REM R1 =  0.0340 for   1450 Fo > 4sig(Fo)  and  0.0446 for all   1775 data
REM    128 parameters refined using      0 restraints
END
WGHT      0.0527      1.9073
REM Highest difference peak  0.233,  deepest hole -0.228,  1-sigma level  0.050
Q1    1   0.2450  0.8484  0.3394  11.00000  0.05    0.23
Q2    1  -0.1301  0.8864  0.0438  11.00000  0.05    0.23
Q3    1   0.1019  0.7446  0.2460  11.00000  0.05    0.20
Q4    1   0.2220  0.7710  0.3794  11.00000  0.05    0.20
Q5    1   0.0193  0.7614  0.1099  11.00000  0.05    0.20
Q6    1   0.0519  0.4840  0.1225  11.00000  0.05    0.20
Q7    1  -0.0398  1.1377  0.1228  11.00000  0.05    0.20
Q8    1   0.1414  0.8564  0.2851  11.00000  0.05    0.18
Q9    1  -0.1061  0.9443 -0.0206  11.00000  0.05    0.18
Q10   1   0.1108  0.6428  0.1022  11.00000  0.05    0.18
;
