# Supplementary material for: 3-Acetyl-1-(3-chloro­phen­yl)thio­urea
Source: Acta Crystallogr Sect E Struct Rep Online. 2012 Mar 24;68(Pt 4):o1189. doi: 10.1107/S1600536812012147 (PMC3344126; doi:10.1107/S1600536812012147)
Supplement: Supplementary file 2 [file e-68-o1189-Isup2.hkl]

#
# h,k,l, Fc-squared, Fo-squared, sigma(Fo-squared) and status flag
#
data_I
_shelx_title ' TUM6A_0m in C2/c'
_shelx_refln_list_code          4
_shelx_F_calc_maximum      284.59
_exptl_crystal_F_000       944.00
_reflns_d_resolution_high  0.8380
 
loop_
 _symmetry_equiv_pos_as_xyz
 'x, y, z'
 '-x, y, -z+1/2'
 'x+1/2, y+1/2, z'
 '-x+1/2, y+1/2, -z+1/2'
 '-x, -y, -z'
 'x, -y, z-1/2'
 '-x+1/2, -y+1/2, -z'
 'x+1/2, -y+1/2, z-1/2'
 
_cell_length_a    28.3980
_cell_length_b     4.1768
_cell_length_c    20.2635
_cell_angle_alpha  90.000
_cell_angle_beta  122.651
_cell_angle_gamma  90.000
 
_shelx_F_squared_multiplier     1.000
 
loop_
 _refln_index_h
 _refln_index_k
 _refln_index_l
 _refln_F_squared_calc
 _refln_F_squared_meas
 _refln_F_squared_sigma
 _refln_observed_status
   4   0   0     5632.05     5374.12    136.25 o
   6   0   0    20218.76    19443.76    277.58 o
   8   0   0     1514.29     1307.07     24.41 o
  10   0   0      531.25      478.92     17.81 o
  12   0   0     1102.58     1190.30     25.85 o
  14   0   0     4221.40     4116.70     72.73 o
  16   0   0     3870.44     3802.99     69.65 o
  18   0   0     1816.11     1914.01     43.32 o
  20   0   0    10378.02    10401.04    276.27 o
  22   0   0     2863.43     2989.83    104.12 o
  24   0   0      543.09      597.88     59.12 o
  26   0   0      666.44      597.88     61.62 o
  28   0   0      141.74      184.03     39.97 o
   1   1   0      757.00      861.84     19.43 o
   3   1   0    18020.44    18591.04    191.15 o
   5   1   0       34.26       18.43      2.60 o
   7   1   0    20842.82    21568.64    237.62 o
   9   1   0     6542.65     6564.98     83.21 o
  11   1   0      146.43      173.15      8.02 o
  13   1   0    11467.33    11398.83    150.74 o
  15   1   0     1691.06     1772.59     32.72 o
  17   1   0        2.59       -2.92      5.26 o
  19   1   0     2871.11     2874.21     57.55 o
  21   1   0      773.07      750.06     26.68 o
  23   1   0     2372.57     2374.57     81.33 o
  25   1   0        0.88       -4.55     15.28 o
  27   1   0      874.12      978.33    125.32 o
   2   2   0      367.42      352.68     12.95 o
   4   2   0      590.35      626.81     16.71 o
   6   2   0     4420.71     4499.16     67.33 o
   8   2   0     1094.62     1106.91     20.96 o
  10   2   0      395.04      344.37     10.61 o
  12   2   0      107.61      114.95      7.32 o
  14   2   0        4.28        3.62      5.17 o
  16   2   0     2483.76     2429.55     40.79 o
  18   2   0     1396.25     1427.93     39.37 o
  20   2   0      685.42      729.39     23.55 o
  22   2   0      751.24      735.43     27.74 o
  24   2   0       32.15       41.56     22.16 o
  26   2   0      221.13      297.28     47.46 o
   3   3   0      752.41      751.11     57.46 o
   5   3   0        9.74       -1.37      3.83 o
   7   3   0      563.45      568.85     15.43 o
   9   3   0        3.39       -3.74      5.11 o
  11   3   0     1203.48     1204.55     26.40 o
  13   3   0     2470.60     2522.98     46.42 o
  15   3   0      255.56      250.30     14.51 o
  17   3   0       11.52        2.48      7.30 o
  19   3   0      728.74      757.23     30.65 o
  21   3   0      348.73      348.42     24.37 o
   4   4   0      130.20      110.75     14.16 o
   6   4   0      177.38      172.47     10.64 o
   8   4   0        0.54       -8.17      5.45 o
  10   4   0      146.72      149.55     10.08 o
  12   4   0       83.53       62.96      8.53 o
  14   4   0       49.26       42.02      8.33 o
  16   4   0       27.37       28.73     10.54 o
 -27   1   1        3.14       22.74     17.95 o
 -25   1   1      243.23      291.01     30.32 o
 -23   1   1      164.40      162.96     18.99 o
 -21   1   1      110.94      103.53     12.06 o
 -19   1   1     1570.88     1628.53     30.53 o
 -17   1   1     2061.59     2047.40     32.43 o
 -15   1   1     3195.39     3438.15     48.45 o
 -13   1   1        6.77        0.79      4.08 o
 -11   1   1        7.24        2.18      3.23 o
  -9   1   1      254.90      160.68      6.08 o
  -7   1   1      231.83      252.91     10.46 o
  -5   1   1      270.30      225.21      5.55 o
  -3   1   1     3062.78     3304.33     38.23 o
  -1   1   1    34563.27    34053.89    465.76 o
   1   1   1     1974.29     1837.15     22.52 o
   3   1   1     1215.83     1141.07     14.98 o
   5   1   1     1104.80     1045.60     14.91 o
   7   1   1     1626.24     1724.52     23.43 o
   9   1   1     1242.29     1293.51     21.39 o
  11   1   1     1485.24     1769.25     27.93 o
  13   1   1        0.98        0.20      4.54 o
  15   1   1      654.35      689.13     19.39 o
  17   1   1     1881.98     1908.96     39.03 o
  19   1   1      739.03      798.05     30.33 o
  21   1   1       48.68       60.37     17.66 o
  23   1   1       33.87       22.68     17.36 o
  25   1   1       38.73       28.52     14.43 o
  27   1   1      328.83      354.22     29.61 o
 -26   2   1      128.67       82.59     22.01 o
 -24   2   1       56.29       65.94     14.99 o
 -22   2   1      481.26      474.73     20.93 o
 -20   2   1      405.60      396.21     18.26 o
 -18   2   1      128.68      121.15      9.55 o
 -16   2   1     1869.62     1896.58     34.89 o
 -14   2   1      117.22      108.48      6.92 o
 -12   2   1     2139.06     2387.80     31.19 o
 -10   2   1        7.00        0.36      3.82 o
  -8   2   1       45.16       36.01      5.03 o
  -6   2   1      795.77      911.90     18.17 o
  -4   2   1      550.87      619.27     12.53 o
  -2   2   1     3617.90     3382.32     69.14 o
   0   2   1     2809.80     2710.44     46.60 o
   2   2   1      227.64      344.75      9.51 o
   4   2   1       45.55       34.14      4.36 o
   6   2   1       10.44       -0.49      2.80 o
   8   2   1     6679.40     6745.54     81.14 o
  10   2   1      973.68      956.25     18.30 o
  12   2   1       26.80       22.28      8.46 o
  14   2   1     3574.97     3627.15     53.93 o
  16   2   1       33.27       31.71      9.14 o
  18   2   1     1556.53     1575.72     38.68 o
  20   2   1      308.74      304.38     28.24 o
  22   2   1      318.45      300.31     31.72 o
  24   2   1        0.02       -5.98     12.00 o
 -23   3   1      224.56      219.49     21.22 o
 -21   3   1       73.04       73.31     14.12 o
 -19   3   1       51.90       58.77     12.38 o
 -17   3   1      102.36       95.74     10.18 o
 -15   3   1        0.69       -9.34      6.23 o
 -13   3   1     2226.61     2157.77     40.71 o
 -11   3   1       32.00       23.59      7.49 o
  -9   3   1     1500.07     1468.47     32.69 o
  -7   3   1      665.97      620.27     15.99 o
  -5   3   1      128.41      115.19      6.56 o
  -1   3   1      101.79       97.43     10.83 o
   1   3   1     4130.31     4779.11    102.70 o
   3   3   1        5.96       19.83      6.40 o
   5   3   1     1427.93     1423.12     38.48 o
   7   3   1     2314.00     2519.07     62.77 o
   9   3   1       96.04       95.13      7.96 o
  11   3   1      585.32      554.34     20.60 o
  13   3   1       13.07        6.13      9.15 o
  15   3   1      160.82      133.38     12.86 o
  17   3   1      111.54       97.74     16.46 o
  19   3   1        0.44        3.03     10.69 o
  21   3   1     1611.33     1725.81     51.04 o
 -16   4   1      168.38      167.48     15.70 o
 -14   4   1       57.36       40.67      8.26 o
 -12   4   1        4.96       -1.14      5.85 o
 -10   4   1        9.06        7.49      7.26 o
  -8   4   1       50.43       57.12      7.61 o
  -6   4   1      777.97      759.76     24.43 o
   0   4   1      182.74      190.69     16.65 o
   2   4   1      235.97      243.98     19.15 o
   4   4   1       25.46       22.13      8.18 o
   6   4   1       21.30       20.56      6.34 o
   8   4   1      335.09      352.79     12.91 o
  10   4   1       11.19        7.25      6.32 o
  12   4   1      344.33      337.17     15.68 o
  14   4   1      200.99      220.74     14.12 o
  16   4   1       16.61       25.81     10.09 o
 -28   0   2     1328.73     1482.22     89.10 o
 -26   0   2        1.32      -12.49     21.65 o
 -24   0   2       84.94       54.96     24.98 o
 -22   0   2     1869.29     1844.60     55.28 o
 -20   0   2     4391.25     4404.28     81.89 o
 -18   0   2     2914.59     2819.57     48.76 o
 -16   0   2     3585.10     3332.26     53.54 o
 -14   0   2       15.08        1.86      4.25 o
 -12   0   2     3975.37     4054.63     67.79 o
 -10   0   2     1982.19     1927.42     28.55 o
  -8   0   2    25902.61    25755.06    347.16 o
  -6   0   2      553.44      467.35     17.09 o
  -4   0   2    11196.53    10581.50    168.57 o
  -2   0   2     3490.84     2259.13     67.45 o
   0   0   2     8857.84     8674.10    171.98 o
   2   0   2     4179.19     3916.35     62.77 o
   4   0   2     6336.82     6374.51    160.06 o
   6   0   2     2681.78     2592.10     50.12 o
   8   0   2    31012.59    30094.39    430.19 o
  10   0   2    22393.34    23801.26    412.62 o
  12   0   2    21115.38    20043.01    506.35 o
  14   0   2     3722.04     3418.92    121.96 o
  16   0   2     1666.25     1496.31     76.96 o
  18   0   2      190.61      201.30     28.38 o
  20   0   2     1345.80     1321.73     65.35 o
  22   0   2     3204.13     3146.80    134.07 o
  24   0   2       33.52       46.63     26.65 o
  26   0   2      314.50      411.36     54.96 o
 -29   1   2     1850.90     1944.51    158.21 o
 -27   1   2      160.28      207.74     29.14 o
 -25   1   2      456.99      492.34     52.04 o
 -23   1   2     1265.38     1287.27     42.12 o
 -21   1   2     3562.87     3536.74     80.08 o
 -19   1   2      581.42      574.91     14.97 o
 -17   1   2     2871.86     2962.34     41.84 o
 -15   1   2     9704.10     9287.05    105.32 o
 -13   1   2        4.55        2.89      3.37 o
 -11   1   2     1608.60     1617.32     22.09 o
  -9   1   2    14937.18    14989.83    160.87 o
  -7   1   2      326.27      332.57      7.10 o
  -5   1   2    50886.58    51275.29    465.48 o
  -3   1   2    13009.82    13456.96    164.65 o
  -1   1   2     5365.79     5468.12     62.76 o
   1   1   2     6707.62     6884.76     68.05 o
   3   1   2     3584.31     3625.37     35.89 o
   5   1   2    16850.21    17238.34    165.08 o
   7   1   2       49.06       70.47      4.33 o
   9   1   2     1059.62     1356.23     19.53 o
  11   1   2      949.21     1051.89     18.53 o
  13   1   2      401.19      452.29     12.59 o
  15   1   2     6042.20     5935.19     72.51 o
  17   1   2      807.76      731.08     33.90 o
  19   1   2      811.23      786.67     27.10 o
  21   1   2     1172.66     1171.73     41.79 o
  23   1   2      210.86      260.25     23.77 o
  25   1   2      162.47      165.90     21.67 o
 -26   2   2       25.50       27.08     16.20 o
 -24   2   2      166.33      156.19     17.74 o
 -22   2   2     1511.13     1593.14     39.81 o
 -20   2   2      161.82      158.41     13.71 o
 -18   2   2      597.28      567.76     19.65 o
 -16   2   2     3714.38     3739.46     54.88 o
 -14   2   2     4822.85     4955.70     62.31 o
 -12   2   2      532.33      573.95     23.09 o
 -10   2   2       22.87       10.59      3.93 o
  -8   2   2    17562.52    18737.99    211.53 o
  -6   2   2     1239.01     1355.70     25.60 o
  -4   2   2     3797.66     4162.92     70.17 o
  -2   2   2      282.21      260.43     21.65 o
   0   2   2     2257.96     2588.76     39.94 o
   2   2   2       38.20       26.87      7.69 o
   4   2   2     1403.12     1406.73     29.03 o
   6   2   2     2378.61     2403.34     35.76 o
   8   2   2     3769.55     3895.10     50.36 o
  10   2   2       50.94       35.82      5.18 o
  12   2   2     1575.72     1604.39     26.80 o
  14   2   2     4972.68     5147.84     72.65 o
  16   2   2      928.50      925.14     32.77 o
  18   2   2      237.45      217.72     16.42 o
  20   2   2      326.25      295.25     22.51 o
  22   2   2      400.08      414.37     35.27 o
  24   2   2       31.07       44.42     20.26 o
 -23   3   2      115.80      109.57     16.55 o
 -21   3   2      259.15      237.49     19.88 o
 -19   3   2      167.44      160.23     15.89 o
 -17   3   2        1.30       -0.29      6.45 o
 -15   3   2     1750.94     1777.70     36.65 o
 -13   3   2        9.25       -5.08      6.92 o
 -11   3   2      209.41      201.89     12.68 o
  -9   3   2      414.29      394.99     13.70 o
  -7   3   2      433.75      441.62     12.81 o
  -5   3   2      807.15      840.18     24.98 o
  -3   3   2     1562.45     1550.33     57.04 o
  -1   3   2       31.98       15.82      9.16 o
   1   3   2      114.12      128.60      8.57 o
   3   3   2      211.48      200.57     13.50 o
   5   3   2     1018.98      905.01     34.56 o
   7   3   2      868.46      944.21     19.07 o
   9   3   2      573.27      635.21     19.59 o
  11   3   2      278.93      304.75     16.73 o
  13   3   2      213.11      212.21     15.35 o
  15   3   2      179.76      173.94     15.44 o
  17   3   2      156.43      150.40     24.98 o
  19   3   2       30.56       36.65     12.86 o
  21   3   2      252.34      261.48     23.26 o
 -18   4   2        8.19       14.53     10.12 o
 -16   4   2        4.36        3.50      6.91 o
 -14   4   2       52.52       75.06     10.63 o
 -12   4   2       13.84        6.60      7.30 o
 -10   4   2      111.33       91.64     10.78 o
  -8   4   2      228.41      224.09     14.42 o
  -6   4   2        0.58        4.58      5.89 o
  -4   4   2      234.76      233.16     19.15 o
  -2   4   2       36.31       32.48      9.99 o
   0   4   2       13.58        9.99      8.33 o
   2   4   2        0.22       -0.83      8.33 o
   4   4   2      206.86      190.83     26.65 o
   6   4   2       61.16       52.16     11.00 o
   8   4   2       40.97       36.17      6.47 o
  10   4   2      671.16      612.27     21.81 o
  12   4   2      281.60      272.41     14.70 o
  14   4   2      216.63      223.14     16.11 o
 -29   1   3      229.69      228.33     29.37 o
 -27   1   3        0.45        9.99     16.49 o
 -25   1   3      141.44       96.97     20.75 o
 -23   1   3        0.76       -8.44      7.22 o
 -21   1   3     5446.89     5375.42     80.94 o
 -19   1   3      193.39      203.36      9.73 o
 -17   1   3      656.09      601.76     14.52 o
 -15   1   3     3636.50     3406.10     43.60 o
 -13   1   3      780.14      938.21     16.94 o
 -11   1   3     1386.25     1548.91     23.60 o
  -9   1   3     4246.72     4376.68     46.95 o
  -7   1   3     8509.20     8763.54     78.76 o
  -5   1   3    11972.60    12107.44    105.03 o
  -3   1   3    35886.14    35952.29    345.80 o
  -1   1   3     9309.10     9373.70     92.21 o
   1   1   3     5029.63     5123.19     48.14 o
   3   1   3       48.31       46.83      2.86 o
   5   1   3     1566.83     1558.82     19.15 o
   7   1   3      483.52      523.71     10.79 o
   9   1   3      745.51      856.50     15.20 o
  11   1   3      233.46      261.01      9.61 o
  13   1   3      382.47      332.56     11.52 o
  15   1   3      445.04      455.82     14.38 o
  17   1   3      545.64      564.23     35.82 o
  19   1   3     1914.91     1744.67     53.23 o
  21   1   3      108.91       81.16     15.81 o
  23   1   3       29.63        3.84     12.86 o
  25   1   3        8.16       11.22     14.32 o
 -28   2   3      256.43      239.82     44.13 o
 -26   2   3      219.33      240.47     27.85 o
 -24   2   3      212.39      232.26     17.92 o
 -22   2   3      733.85      737.05     26.27 o
 -20   2   3       89.87       84.35     11.08 o
 -18   2   3        0.56       -2.18      5.69 o
 -16   2   3      785.59      828.10     19.70 o
 -14   2   3     1282.00     1280.14     24.56 o
 -12   2   3      871.18      913.75     18.65 o
 -10   2   3     4662.95     4729.30     64.53 o
  -8   2   3     2555.19     2573.29     34.00 o
  -6   2   3      189.70      135.97      5.30 o
  -4   2   3      552.35      504.38     17.43 o
  -2   2   3     3411.06     3865.41     57.54 o
   0   2   3        2.93        6.51      3.71 o
   2   2   3        1.99       -6.05      4.04 o
   4   2   3        0.13       -2.54      2.85 o
   6   2   3     1423.27     1207.38     32.03 o
   8   2   3     1425.05     1558.43     25.14 o
  10   2   3      331.04      395.54     12.40 o
  12   2   3      338.14      302.39     12.94 o
  14   2   3        0.73       10.67      8.15 o
  16   2   3       77.71       52.69     11.06 o
  18   2   3      470.87      432.71     44.04 o
  20   2   3       96.35       98.05     29.14 o
  22   2   3      305.88      342.72     32.96 o
 -23   3   3       61.23       69.53     14.55 o
 -21   3   3      369.26      366.61     22.84 o
 -19   3   3       87.05       80.88     12.78 o
 -17   3   3      364.41      348.84     23.09 o
 -15   3   3      663.52      681.61     24.14 o
 -13   3   3        9.86        3.67      7.01 o
 -11   3   3      388.07      352.98     15.37 o
  -9   3   3      107.43      104.62      7.43 o
  -7   3   3      114.23      114.93      7.69 o
  -5   3   3      925.65     1025.67     71.20 o
  -3   3   3       95.72      121.93     11.24 o
  -1   3   3     1706.89     1605.09     80.77 o
   1   3   3      287.85      293.64     15.58 o
   3   3   3      133.22      167.68     13.61 o
   5   3   3       96.37       96.42      7.30 o
   7   3   3       44.20       33.85      6.27 o
   9   3   3      236.02      207.78     12.01 o
  11   3   3     1118.11     1218.95     33.54 o
  13   3   3     1619.04     1689.06     58.21 o
  15   3   3       86.52       91.26     24.06 o
  17   3   3       35.29       34.94     15.40 o
  19   3   3      211.47      256.79     27.51 o
 -18   4   3       34.11       27.13     10.44 o
 -16   4   3       51.15       42.78      8.39 o
 -14   4   3      142.75      161.79     13.39 o
 -12   4   3       27.51       16.39      7.66 o
 -10   4   3       52.22      107.67     38.33 o
  -8   4   3     1375.53     1427.80     38.74 o
  -6   4   3       42.95       24.98     11.66 o
  -4   4   3       37.27       33.31     10.83 o
  -2   4   3      712.11      748.60     35.81 o
   0   4   3      386.24      426.35     27.48 o
   2   4   3       40.38       29.98     11.66 o
   4   4   3        0.50       -4.80      7.59 o
   6   4   3      865.46      884.63     20.56 o
   8   4   3      171.02      172.11     10.47 o
  10   4   3      499.85      485.61     17.68 o
  12   4   3      336.72      366.52     16.85 o
  14   4   3       40.55       25.36     10.63 o
 -30   0   4     1848.87     4226.82    210.67 o
 -28   0   4     1088.21     1107.50     74.94 o
 -26   0   4       61.34       89.10     26.65 o
 -24   0   4     4333.76     4256.79    159.88 o
 -22   0   4    13551.20    13277.56    318.53 o
 -20   0   4      233.67      196.27     13.90 o
 -18   0   4      525.61      477.91     18.56 o
 -16   0   4    12485.57    12445.78    193.76 o
 -14   0   4     7111.95     7289.59    117.45 o
 -12   0   4     4980.38     5015.71     76.04 o
 -10   0   4      886.48      684.61     15.67 o
  -8   0   4    14304.65    14064.08    226.57 o
  -6   0   4     3157.70     2517.68     45.33 o
  -4   0   4    28125.62    25635.03    379.01 o
  -2   0   4        0.19       -4.19      2.80 o
   0   0   4    63397.38    63186.33    750.11 o
   2   0   4       26.08       42.74      4.99 o
   4   0   4    30901.69    31680.11    398.47 o
   6   0   4    29831.96    29461.94    421.39 o
   8   0   4        0.27       -4.12      2.75 o
  10   0   4      476.03      409.32     16.28 o
  12   0   4      183.21      119.50     10.72 o
  14   0   4     2584.74     2639.62     60.35 o
  16   0   4      612.64      668.96     29.81 o
  18   0   4       58.51       72.89     24.76 o
  20   0   4     4821.74     4859.35    128.36 o
  22   0   4      307.67      292.21     47.88 o
  24   0   4      164.85      159.62     39.97 o
 -29   1   4      421.01      409.45     37.39 o
 -27   1   4       53.75       23.97     14.97 o
 -25   1   4      708.11      631.98     26.05 o
 -23   1   4     3250.45     3353.88     57.44 o
 -21   1   4     1708.25     1646.02     32.71 o
 -19   1   4       42.45       50.31      6.03 o
 -17   1   4     3173.64     2991.20     39.99 o
 -15   1   4      362.35      303.46      9.83 o
 -13   1   4     8136.31     8724.43    109.28 o
 -11   1   4     5838.03     5970.85     65.10 o
  -9   1   4     6942.98     7306.65     72.91 o
  -7   1   4     5514.97     5523.92     55.36 o
  -5   1   4       29.77       23.50      2.48 o
  -3   1   4    80989.64    79915.10    754.44 o
  -1   1   4    24889.41    24959.57    211.99 o
   1   1   4     1890.46     1915.59     18.56 o
   3   1   4     1223.15     1198.80     14.15 o
   5   1   4     4327.63     4528.62     49.35 o
   7   1   4    19724.70    20236.87    202.60 o
   9   1   4      246.24      231.59      9.00 o
  11   1   4       32.50       31.53      5.08 o
  13   1   4     5992.17     6014.14     74.70 o
  15   1   4      329.83      301.29     20.00 o
  17   1   4     1316.16     1354.08     36.04 o
  19   1   4     2399.87     2140.22     58.49 o
  21   1   4        8.84        1.50     12.75 o
  23   1   4      116.17       69.89     17.15 o
 -28   2   4       59.09       13.32     26.65 o
 -26   2   4        0.31        5.72     13.16 o
 -24   2   4     1835.96     1913.30     45.46 o
 -22   2   4       16.97       19.96      8.96 o
 -20   2   4     2662.86     2740.69     53.45 o
 -18   2   4     2580.79     2528.42     41.43 o
 -16   2   4     2979.07     2922.38     49.55 o
 -14   2   4      668.40      619.40     20.52 o
 -12   2   4        0.03       -0.99      3.94 o
 -10   2   4      860.70      843.30     15.83 o
  -8   2   4     5947.73     6113.52     72.75 o
  -6   2   4     1484.81     1500.02     20.91 o
  -4   2   4    12641.34    13250.32    213.91 o
  -2   2   4       54.67       47.89      5.42 o
   0   2   4    10386.89    10724.00    152.25 o
   2   2   4       91.48       79.28      4.14 o
   4   2   4     2223.30     2158.24     33.89 o
   6   2   4     2229.39     2315.42     38.67 o
   8   2   4       12.10        1.78      4.21 o
  10   2   4      988.60     1017.07     21.93 o
  12   2   4      375.29      391.56     25.17 o
  14   2   4      704.01      733.06     21.85 o
  16   2   4     1476.39     1504.16     38.55 o
  18   2   4       30.56       36.83     15.35 o
  20   2   4     2383.46     2324.80     79.11 o
  22   2   4       49.64       41.23     28.31 o
 -25   3   4      128.99      112.02     16.63 o
 -23   3   4      119.00      127.78     15.99 o
 -21   3   4        1.28       -2.15      8.65 o
 -19   3   4      235.62      240.04     17.48 o
 -17   3   4       14.95       20.61      8.87 o
 -15   3   4        8.72       -3.91      6.69 o
 -13   3   4      424.11      420.49     17.55 o
 -11   3   4     1346.55     1288.10     25.98 o
  -9   3   4     1768.76     1701.85     30.96 o
  -7   3   4       72.83       80.49      7.00 o
  -5   3   4      729.26      769.91     46.22 o
  -3   3   4     1062.59     1081.15     59.12 o
  -1   3   4       23.34       26.25      5.61 o
   1   3   4      879.42      899.37     32.98 o
   3   3   4        9.18        8.17      5.35 o
   5   3   4      534.88      545.35     12.48 o
   7   3   4      588.30      580.28     17.76 o
   9   3   4      318.09      376.10     18.33 o
  11   3   4      234.50      237.13     16.27 o
  13   3   4      450.78      450.73     22.45 o
  15   3   4      268.42      241.09     24.77 o
  17   3   4      257.25      259.46     27.26 o
  19   3   4      590.80      490.46     55.79 o
 -18   4   4       47.65       49.20     10.76 o
 -16   4   4       48.06       30.40      9.72 o
 -14   4   4       10.81       13.86      8.14 o
 -12   4   4      686.94      636.71     21.27 o
 -10   4   4       24.82       32.75      8.18 o
  -8   4   4       14.36       16.65     12.49 o
  -6   4   4        0.53       -7.49      9.99 o
  -4   4   4        0.06        0.00      9.16 o
  -2   4   4        0.04       -3.33      9.16 o
   0   4   4      141.88      143.23     18.32 o
   2   4   4       86.42       68.28     15.82 o
   4   4   4        1.18       -0.06      8.40 o
   6   4   4        1.50       -4.53      7.15 o
   8   4   4      403.21      390.68     28.62 o
  10   4   4      135.55      132.45     11.02 o
  12   4   4       14.83        1.82      7.49 o
 -31   1   5      132.52      118.77     30.39 o
 -29   1   5       18.13       50.80     19.43 o
 -27   1   5        3.23      -17.26     19.38 o
 -25   1   5       84.55       65.83     12.44 o
 -23   1   5      100.65      111.67     13.96 o
 -21   1   5     2944.43     2893.76     47.59 o
 -19   1   5      170.08      175.22      9.97 o
 -17   1   5     1112.45     1016.22     21.05 o
 -15   1   5      749.92      693.60     17.39 o
 -13   1   5      245.86      280.52     11.65 o
 -11   1   5     3523.70     3671.77     44.44 o
  -9   1   5     2178.67     2033.38     43.01 o
  -7   1   5       31.57       60.74      3.45 o
  -5   1   5     4392.40     4517.66     45.75 o
  -3   1   5     2340.66     2420.98     24.78 o
  -1   1   5     3674.12     3857.94     33.77 o
   1   1   5     1249.00     1240.23     14.03 o
   3   1   5      603.38      613.62      9.21 o
   5   1   5     5880.48     6295.56     61.86 o
   7   1   5      263.55      333.35      9.01 o
   9   1   5       38.20       26.06      4.40 o
  11   1   5       95.81      101.07      7.53 o
  13   1   5      443.61      433.58     15.89 o
  15   1   5      511.39      518.67     22.24 o
  17   1   5      959.41      820.87     29.44 o
  19   1   5        1.71      -10.59      9.11 o
  21   1   5      127.85      126.02     16.32 o
  23   1   5       51.53       48.99     14.27 o
 -28   2   5      134.95      136.56     34.14 o
 -26   2   5        2.56        0.37      8.96 o
 -24   2   5       51.64       41.50     10.71 o
 -22   2   5      249.68      238.83     16.07 o
 -20   2   5      368.49      353.63     21.87 o
 -18   2   5       57.04       61.25      9.05 o
 -16   2   5     1005.16      941.02     27.40 o
 -14   2   5      262.71      182.43      9.24 o
 -12   2   5       15.39       11.71      4.03 o
 -10   2   5     3710.50     3730.81     47.92 o
  -8   2   5     1259.62     1194.77     17.33 o
  -6   2   5     1179.96     1259.27     24.13 o
  -4   2   5     1453.76     1557.07     33.29 o
  -2   2   5     3684.67     4080.32     63.70 o
   0   2   5       79.05       69.35      4.00 o
   2   2   5     3011.21     3187.61     37.52 o
   4   2   5       61.11       43.85      4.34 o
   6   2   5     1733.94     1852.25     25.76 o
   8   2   5      127.92      151.32      8.32 o
  10   2   5        1.20        7.36      4.99 o
  12   2   5      253.86      220.32     12.56 o
  14   2   5     3228.45     3352.63     63.74 o
  16   2   5      189.62      200.19     19.44 o
  18   2   5      559.36      570.85     72.86 o
  20   2   5      395.92      379.83     29.80 o
 -25   3   5      156.96      166.70     18.79 o
 -23   3   5      819.48      813.77     32.01 o
 -21   3   5       72.05       59.29     11.75 o
 -19   3   5      418.26      389.08     36.95 o
 -17   3   5      106.59       98.55     11.60 o
 -15   3   5      693.62      695.82     23.49 o
 -13   3   5      403.73      373.59     16.38 o
 -11   3   5      237.66      226.48     18.14 o
  -9   3   5      419.57      421.99     13.32 o
  -7   3   5     1468.92     1550.37     27.48 o
  -5   3   5      218.21      221.70     15.53 o
  -3   3   5      583.04      583.48     23.71 o
  -1   3   5       17.46       14.70      5.92 o
   1   3   5      337.16      367.08     14.27 o
   3   3   5       54.33       47.79      5.88 o
   5   3   5     1666.59     1760.98     30.23 o
   7   3   5     2108.21     2065.83     35.48 o
   9   3   5      112.94      103.49     10.04 o
  11   3   5      682.67      719.72     22.79 o
  13   3   5      108.89      104.12     11.91 o
  15   3   5      380.65      414.93     44.41 o
  17   3   5      125.90      117.33     16.93 o
 -18   4   5        5.05        5.96      8.29 o
 -16   4   5      611.38      655.54     24.45 o
 -14   4   5       19.81       28.02      8.27 o
 -12   4   5      129.32      136.30     11.04 o
 -10   4   5      112.27      121.22     11.99 o
  -8   4   5        0.71        9.16     11.66 o
  -6   4   5       10.48       -4.16      9.99 o
  -4   4   5       40.66       47.46     13.32 o
  -2   4   5      174.91      187.36     21.65 o
   0   4   5      172.98      205.68     23.32 o
   2   4   5       30.17       29.98     13.32 o
   4   4   5      778.52      805.00     32.96 o
   6   4   5       65.23       76.03     10.46 o
   8   4   5      532.94      572.64     22.60 o
  10   4   5       98.22      110.88     10.93 o
  12   4   5        3.81       -5.43      6.76 o
 -32   0   6     2902.73     4966.26    248.98 o
 -28   0   6       24.14       53.29     25.81 o
 -26   0   6     3911.00     3967.01    154.88 o
 -24   0   6     2248.68     2381.75     84.81 o
 -22   0   6     4084.48     3757.77     87.79 o
 -20   0   6      450.65      423.25     18.49 o
 -18   0   6     4211.72     3970.50     97.88 o
 -16   0   6    16050.02    16244.54    256.40 o
 -14   0   6      564.26      466.04     18.35 o
 -12   0   6    36502.55    33625.31    930.47 o
 -10   0   6      144.10      105.09     11.47 o
  -8   0   6    19211.08    19073.85    287.10 o
  -6   0   6        7.89       -0.79      3.34 o
  -4   0   6      459.80      460.67     11.84 o
  -2   0   6    34818.84    34103.81    424.72 o
   0   0   6      190.30      179.20      8.73 o
   2   0   6        3.65       13.31      6.41 o
   4   0   6     4555.99     4201.36     68.46 o
   6   0   6     2849.06     3713.38     73.58 o
   8   0   6       10.21       -3.46      5.09 o
  10   0   6      256.35      224.20     14.23 o
  12   0   6     7743.30     7599.00    122.80 o
  14   0   6     1308.17     1158.51     39.43 o
  16   0   6     2360.28     2091.21     57.43 o
  18   0   6      588.11      640.53     35.86 o
  20   0   6      257.20      228.59     28.19 o
  22   0   6      543.43      510.68     41.51 o
 -31   1   6      532.57      619.03     46.20 o
 -29   1   6     1739.02     1741.35     57.27 o
 -27   1   6      703.89      747.08     33.01 o
 -25   1   6     1296.58     1328.43     36.10 o
 -23   1   6     4742.16     4595.24     82.35 o
 -21   1   6     1117.40     1049.37     25.65 o
 -19   1   6     3945.22     3875.20     54.31 o
 -17   1   6      356.16      358.67     12.53 o
 -15   1   6     1906.22     1831.68     29.07 o
 -13   1   6     1720.77     1811.53     27.65 o
 -11   1   6     6392.07     6533.06     72.02 o
  -9   1   6     4821.67     4747.92     53.39 o
  -7   1   6      107.45      149.53      5.06 o
  -5   1   6     1602.66     1821.92     21.10 o
  -3   1   6     9397.67     9779.21     83.98 o
  -1   1   6     3926.47     3952.56     36.65 o
   1   1   6       93.21      100.22      4.12 o
   3   1   6      333.14      350.42      8.27 o
   5   1   6    13600.37    13789.87    129.26 o
   7   1   6       43.85       53.13      5.15 o
   9   1   6       32.85       34.97      4.84 o
  11   1   6     7410.72     7408.26     86.44 o
  13   1   6      272.17      250.35     14.38 o
  15   1   6     1415.90     1270.70     35.55 o
  17   1   6      923.66      860.68     44.61 o
  19   1   6     1118.15     1120.46     36.27 o
  21   1   6      761.87      833.13     33.09 o
 -28   2   6       53.33       83.27     28.31 o
 -26   2   6        2.38        2.34     11.04 o
 -24   2   6       40.39       36.19     18.95 o
 -22   2   6       31.58       32.82     11.04 o
 -20   2   6      115.24       92.01      9.40 o
 -18   2   6      397.42      375.95     16.67 o
 -16   2   6     2130.30     2210.23     41.96 o
 -14   2   6     1626.00     1669.34     29.44 o
 -12   2   6       34.03       12.17      4.80 o
 -10   2   6     3386.63     3613.53     62.33 o
  -8   2   6    23482.72    24571.18    303.14 o
  -6   2   6      914.01      911.74     22.59 o
  -4   2   6      947.34     1053.54     17.80 o
  -2   2   6      461.24      384.83     11.21 o
   0   2   6      464.76      508.40     10.50 o
   2   2   6      748.29      786.48     16.52 o
   4   2   6     2924.55     3004.21     37.18 o
   6   2   6     1427.56     1507.88     23.12 o
   8   2   6        0.91       -5.22      4.32 o
  10   2   6      546.13      563.39     23.57 o
  12   2   6     1514.36     1627.10     39.04 o
  14   2   6      957.85      877.67     28.98 o
  16   2   6      843.56      795.15     33.43 o
  18   2   6      578.04      608.79     31.26 o
  20   2   6        0.10       -2.55     12.20 o
 -25   3   6      213.45      199.02     35.81 o
 -23   3   6       95.78       84.87     13.83 o
 -21   3   6      263.95      243.81     18.31 o
 -19   3   6       10.90       11.41      9.09 o
 -17   3   6       68.69       57.00      9.79 o
 -15   3   6      674.36      650.64     22.81 o
 -13   3   6      294.93      264.65     14.30 o
 -11   3   6      426.75      475.65     13.32 o
  -9   3   6     1580.61     1671.30     30.57 o
  -7   3   6      204.93      208.83     12.86 o
  -5   3   6       16.99       17.42      6.59 o
  -3   3   6       69.56       65.38      8.58 o
  -1   3   6      891.65      844.25     27.73 o
   1   3   6      346.42      334.21     18.13 o
   3   3   6      111.70      109.34      7.20 o
   5   3   6       89.27       66.06      6.77 o
   7   3   6       11.82        8.22      5.53 o
   9   3   6       18.05        6.75      7.04 o
  11   3   6     2220.55     2215.97     45.64 o
  13   3   6       61.17       75.78     13.25 o
  15   3   6      492.45      514.78     27.91 o
  17   3   6      169.82      190.11     25.80 o
 -20   4   6      106.86      109.41     13.62 o
 -18   4   6       97.66      104.38     12.97 o
 -16   4   6      134.51      103.65     11.64 o
 -14   4   6      258.94      230.62     14.45 o
 -12   4   6      171.14      172.30     13.56 o
 -10   4   6      179.43      163.21     22.48 o
  -8   4   6      403.22      385.54     30.81 o
  -6   4   6       47.66       27.48     13.32 o
  -4   4   6       89.17       90.76     17.49 o
  -2   4   6      369.87      385.54     30.81 o
   0   4   6       80.82       92.43     18.32 o
   2   4   6       34.65       26.02     10.79 o
   4   4   6      129.15      102.75     14.72 o
   6   4   6       57.14       69.39     10.07 o
   8   4   6       27.15       24.86     11.61 o
  10   4   6       43.85       57.90      9.29 o
 -31   1   7      293.75      300.15     33.55 o
 -29   1   7       76.80       45.90     17.64 o
 -27   1   7      707.74      738.72     35.82 o
 -25   1   7      756.60      761.06     34.30 o
 -23   1   7      128.00       83.64     12.21 o
 -21   1   7      131.81      142.88      9.91 o
 -19   1   7        7.98       -5.36      4.85 o
 -17   1   7      504.96      546.10     15.16 o
 -15   1   7     3236.38     3707.92     50.36 o
 -13   1   7     2694.75     2613.05     35.61 o
 -11   1   7       23.11       62.04      4.85 o
  -9   1   7     7448.88     8089.48     90.19 o
  -7   1   7     4026.01     4050.35     44.53 o
  -5   1   7      180.43      107.82      5.02 o
  -3   1   7     1362.10     1564.96     18.20 o
  -1   1   7      161.15      256.79      6.75 o
   1   1   7      999.41     1130.97     15.59 o
   3   1   7      750.64      807.69     13.37 o
   5   1   7     2867.63     3024.41     36.15 o
   7   1   7      192.93      207.02      9.50 o
   9   1   7      488.59      481.56     14.70 o
  11   1   7      763.43      765.40     18.44 o
  13   1   7     1062.97     1020.27     27.19 o
  15   1   7      155.43      124.14     14.74 o
  17   1   7       32.51        5.23     10.59 o
  19   1   7      252.99      291.13     22.27 o
  21   1   7        0.64        2.45     11.85 o
 -30   2   7        0.01       -6.66     21.65 o
 -28   2   7        0.24        0.00     21.65 o
 -26   2   7       24.27       25.36     12.09 o
 -24   2   7     1357.87     1336.52     41.96 o
 -22   2   7     1191.70     1185.25     37.49 o
 -20   2   7      177.16      147.40     14.86 o
 -18   2   7     1813.76     1700.17     42.78 o
 -16   2   7      818.48      794.47     22.44 o
 -14   2   7      211.76      172.08     10.89 o
 -12   2   7      906.45      871.48     19.43 o
 -10   2   7       13.09       12.30      4.75 o
  -8   2   7      722.71      687.37     23.44 o
  -6   2   7     1477.81     1422.77     23.58 o
  -4   2   7     3736.65     3625.97     44.78 o
  -2   2   7     4243.52     4355.16     49.59 o
   0   2   7       16.37        3.06      3.52 o
   2   2   7     1435.35     1538.42     24.37 o
   4   2   7        2.21       -0.36      3.90 o
   6   2   7       19.94        6.58      6.45 o
   8   2   7      172.83      164.81     15.88 o
  10   2   7      318.97      344.12     15.21 o
  12   2   7      375.88      342.13     19.44 o
  14   2   7      687.02      720.77     27.13 o
  16   2   7       96.54       66.39     14.68 o
  18   2   7      332.23      302.48     25.47 o
 -25   3   7     1337.70     1316.66     53.27 o
 -23   3   7        5.26        7.07     12.65 o
 -21   3   7       79.38       64.84     15.28 o
 -19   3   7       33.21       15.16     11.47 o
 -17   3   7       10.10       29.58     21.65 o
 -15   3   7     1715.32     1691.02     50.04 o
 -13   3   7       63.60       69.19      9.01 o
 -11   3   7     3609.07     3681.85     59.56 o
  -9   3   7       89.43       79.08      7.33 o
  -7   3   7       49.38       22.59      9.00 o
  -5   3   7     2091.53     2269.56     68.80 o
  -3   3   7        8.38        1.11      7.80 o
  -1   3   7      579.39      650.24     22.41 o
   1   3   7        1.00       -5.63      3.75 o
   3   3   7      136.43      121.19      8.12 o
   5   3   7      562.19      611.53     17.31 o
   7   3   7      636.77      647.95     20.65 o
   9   3   7      303.36      278.51     15.88 o
  11   3   7      184.70      179.30     13.90 o
  13   3   7       39.18       41.30     12.28 o
  15   3   7      188.16      150.85     22.60 o
 -20   4   7       73.63       74.46     25.81 o
 -18   4   7      348.76      348.58     25.61 o
 -16   4   7       12.28       -1.67     10.01 o
 -14   4   7       30.65       19.57     10.60 o
 -12   4   7      175.86      140.73     22.48 o
 -10   4   7      161.00      109.92     19.98 o
  -8   4   7      389.14      348.07     30.81 o
  -6   4   7        9.57        3.33     12.49 o
  -4   4   7        0.72       -6.66     12.49 o
  -2   4   7     1021.73     1074.19     52.46 o
   0   4   7      254.68      256.47     28.31 o
   2   4   7        6.24        7.86     10.40 o
   4   4   7      294.13      298.06     15.76 o
   6   4   7      435.60      482.81     21.19 o
   8   4   7        7.39       12.79      9.30 o
 -30   0   8      972.09     2070.94    115.75 o
 -28   0   8     1399.83     2346.57    129.90 o
 -26   0   8      825.76     1435.59     89.93 o
 -24   0   8    11067.38    10934.64    275.65 o
 -22   0   8      580.81      610.82     27.86 o
 -20   0   8     1264.61     1256.37     42.55 o
 -18   0   8      505.71      432.32     15.44 o
 -16   0   8    14055.92    14561.63    328.60 o
 -14   0   8      512.17      667.17     29.60 o
 -12   0   8        3.22       -2.72      3.38 o
 -10   0   8     9189.42     9119.99    171.17 o
  -8   0   8     1510.50     1437.98     35.56 o
  -6   0   8      945.71      877.95     22.76 o
  -4   0   8    52830.79    52078.89    774.81 o
  -2   0   8      141.77      143.31      8.75 o
   0   0   8     2037.14     2013.64     38.34 o
   2   0   8     1813.14     1783.70     36.11 o
   4   0   8     7955.02     8225.46    127.18 o
   6   0   8     8162.50     8171.13    182.86 o
   8   0   8     1677.62     1652.06     38.03 o
  10   0   8     4486.11     4440.63    116.46 o
  12   0   8     1081.29     1077.65     38.51 o
  14   0   8        0.20        1.46     13.94 o
  16   0   8     2202.59     1921.61     62.45 o
  18   0   8      139.70      103.26     29.98 o
  20   0   8      658.88      668.65     45.16 o
 -31   1   8     1673.48     1663.53     67.67 o
 -29   1   8      211.78      243.86     32.93 o
 -27   1   8      593.78      632.29     38.90 o
 -25   1   8      272.26      249.71     20.97 o
 -23   1   8     3171.34     3040.10     59.60 o
 -21   1   8      169.22      167.61     12.20 o
 -19   1   8      112.04      107.37      8.33 o
 -17   1   8    10409.74    10065.05    123.01 o
 -15   1   8      328.29      362.95     11.98 o
 -13   1   8      335.72      396.82     11.13 o
 -11   1   8    11287.55    11243.21    143.27 o
  -9   1   8      293.77      307.84      9.59 o
  -7   1   8     1358.26     1438.66     19.60 o
  -5   1   8      682.40      780.13     12.32 o
  -3   1   8     7098.12     7220.06     71.29 o
  -1   1   8     9581.36    10070.06    102.12 o
   1   1   8      359.02      313.45      9.11 o
   3   1   8    10883.54    10593.80    108.51 o
   5   1   8     1800.93     1771.70     27.40 o
   7   1   8     1335.76     1382.80     24.18 o
   9   1   8     1117.95     1123.48     22.21 o
  11   1   8     1223.58     1186.46     27.57 o
  13   1   8     1056.11     1124.80     31.39 o
  15   1   8       11.12       19.44     10.86 o
  17   1   8     1140.69     1140.04     36.93 o
  19   1   8     1599.45     1530.91     52.88 o
 -30   2   8      730.40      725.29     62.45 o
 -28   2   8      185.23      134.23     22.66 o
 -26   2   8     1519.30     1596.11     54.41 o
 -24   2   8      489.09      506.51     26.43 o
 -22   2   8      132.21      139.21     15.09 o
 -20   2   8      110.62      126.16     13.60 o
 -18   2   8      394.25      393.07     17.74 o
 -16   2   8     1825.16     1774.23     36.59 o
 -14   2   8      321.58      342.09     14.51 o
 -12   2   8       65.53       61.84      7.10 o
 -10   2   8     1926.31     1896.46     34.26 o
  -8   2   8     2158.76     2347.04     35.49 o
  -6   2   8     1582.90     1587.86     26.45 o
  -4   2   8     4591.44     4390.72     54.13 o
  -2   2   8      708.52      776.34     15.33 o
   0   2   8      752.20      721.68     15.30 o
   2   2   8     2457.84     2459.42     35.32 o
   4   2   8     2707.21     2636.10     43.00 o
   6   2   8     4980.70     5051.61     60.70 o
   8   2   8        7.28       -2.70      5.47 o
  10   2   8        5.53       13.79      6.65 o
  12   2   8     3623.93     3442.46     66.94 o
  14   2   8      620.98      627.47     30.13 o
  16   2   8      442.78      410.75     28.26 o
  18   2   8        7.18       -8.01     12.83 o
 -25   3   8        5.25      -15.41     12.95 o
 -23   3   8      417.61      434.23     31.46 o
 -21   3   8       54.47       46.10     14.42 o
 -19   3   8       87.28       88.30     15.31 o
 -17   3   8     1107.20     1084.56     39.40 o
 -15   3   8      203.64      176.19     13.71 o
 -13   3   8     1794.23     1743.02     34.78 o
 -11   3   8      972.62      889.85     22.15 o
  -9   3   8       21.97       12.72      5.32 o
  -7   3   8       83.71       51.22      7.14 o
  -5   3   8      857.87      836.46     31.80 o
  -3   3   8     1398.33     1408.64     32.47 o
  -1   3   8       13.39        5.92      5.45 o
   1   3   8       58.29       65.73      6.79 o
   3   3   8      499.81      484.02     15.41 o
   5   3   8      205.53      201.57     11.32 o
   7   3   8      567.26      601.88     20.99 o
   9   3   8       50.01       59.37      9.87 o
  11   3   8       22.33       17.01     16.37 o
  13   3   8       53.39       36.55     12.88 o
 -20   4   8        0.28       -3.75     11.78 o
 -18   4   8        0.07       -4.70     10.88 o
 -16   4   8       35.53       72.07     13.60 o
 -14   4   8      176.19      151.80     15.61 o
 -12   4   8      323.72      391.37     34.97 o
 -10   4   8      151.76      149.89     13.38 o
  -8   4   8      283.90      247.31     28.31 o
  -6   4   8      229.55      226.50     26.65 o
  -4   4   8      222.52      152.39     22.48 o
  -2   4   8      279.26      245.65     28.31 o
   0   4   8       16.00       25.81     15.82 o
   2   4   8      202.22      173.92     12.74 o
   4   4   8        0.06       -9.52      6.35 o
   6   4   8        3.53        4.43      7.69 o
   8   4   8      338.84      332.90     20.29 o
 -31   1   9       21.68       52.55     23.77 o
 -29   1   9      210.71      187.27     23.73 o
 -27   1   9      285.32      275.32     24.52 o
 -25   1   9      352.74      286.37     18.07 o
 -23   1   9      332.52      261.79     17.01 o
 -21   1   9       23.92       22.10      6.23 o
 -19   1   9      165.81      188.73     10.34 o
 -17   1   9      153.91       94.46      7.61 o
 -15   1   9     2953.36     3002.73     41.12 o
 -13   1   9       49.46       54.25      5.56 o
 -11   1   9      297.65      378.01     11.54 o
  -9   1   9       71.29      105.13      6.44 o
  -7   1   9       43.76       77.60      5.68 o
  -5   1   9     5415.82     5588.39     70.53 o
  -3   1   9      240.30      184.81      8.79 o
  -1   1   9      935.21     1063.23     17.16 o
   1   1   9      181.89      205.54      8.31 o
   3   1   9     2257.23     2181.31     31.41 o
   5   1   9       70.81       76.32      7.80 o
   7   1   9       17.27       11.40      6.04 o
   9   1   9      872.30      855.78     20.27 o
  11   1   9       26.30       20.11      9.03 o
  13   1   9     1941.80     1874.40     43.37 o
  15   1   9       65.81       74.61     13.60 o
  17   1   9      247.61      210.81     19.39 o
  19   1   9       61.00       56.34     18.38 o
 -30   2   9      132.81      134.90     34.14 o
 -28   2   9       13.63        6.27     14.94 o
 -26   2   9      182.94      204.70     20.19 o
 -24   2   9      239.46      300.65     22.08 o
 -22   2   9      171.82      176.19     16.73 o
 -20   2   9        5.44       -1.38      7.16 o
 -18   2   9       44.21       38.19      8.25 o
 -16   2   9     1474.41     1464.80     32.55 o
 -14   2   9      312.52      335.25     14.56 o
 -12   2   9      147.60      124.95      8.99 o
 -10   2   9     2877.57     2767.86     45.77 o
  -8   2   9     1225.87     1251.21     25.36 o
  -6   2   9       91.97      109.19      6.97 o
  -4   2   9     1060.42      954.23     19.13 o
  -2   2   9     1820.11     2035.51     30.02 o
   0   2   9       29.06       36.59      5.36 o
   2   2   9     1964.28     2071.11     38.83 o
   4   2   9     1003.30     1052.65     20.03 o
   6   2   9      546.98      603.75     16.93 o
   8   2   9       19.78        5.42      6.17 o
  10   2   9       67.88       74.77     11.83 o
  12   2   9        1.54        6.07     10.54 o
  14   2   9       58.60       55.40     14.86 o
  16   2   9        9.53       -3.88     11.36 o
 -25   3   9      126.08      106.22     19.92 o
 -23   3   9      714.07      694.44     36.77 o
 -21   3   9        0.84        4.33     11.47 o
 -19   3   9      102.74      104.33     15.87 o
 -17   3   9      382.51      387.94     19.99 o
 -15   3   9      927.60      985.82     29.23 o
 -13   3   9      437.93      446.93     27.34 o
 -11   3   9        6.27       -8.09      5.40 o
  -9   3   9      439.46      404.27     18.63 o
  -7   3   9     1113.98     1149.24     29.28 o
  -5   3   9      324.92      324.02     12.98 o
  -3   3   9     1316.29     1420.19     28.75 o
  -1   3   9       18.03       15.14      5.60 o
   1   3   9       17.06        1.03      5.56 o
   3   3   9      181.89      222.99     11.96 o
   5   3   9     1055.61     1133.88     28.74 o
   7   3   9       57.27       56.67     11.54 o
   9   3   9       68.51       62.19     17.80 o
  11   3   9     1537.12     1562.08     50.23 o
  13   3   9       16.71       12.58     15.61 o
 -20   4   9       24.96       26.85     13.24 o
 -18   4   9       56.66       23.55     12.65 o
 -16   4   9       88.22      120.14     15.40 o
 -14   4   9       48.65       34.59     10.79 o
 -12   4   9       34.96       43.46     10.40 o
 -10   4   9     1130.95     1098.66     35.41 o
  -8   4   9        0.12      -19.98     13.32 o
  -6   4   9        7.99        2.50     14.16 o
  -4   4   9        8.24        9.16     14.99 o
  -2   4   9        7.43       -3.33     13.32 o
   0   4   9       90.80       89.10     20.82 o
   2   4   9        6.35        6.80      7.29 o
   4   4   9      189.09      202.32     15.02 o
   6   4   9       38.88       43.06     10.48 o
 -32   0  10     1800.01     2981.09    166.54 o
 -26   0  10     3181.34     3266.11    250.64 o
 -24   0  10       64.36       50.06     21.57 o
 -22   0  10       99.98       70.42     10.53 o
 -20   0  10      435.48      390.49     18.79 o
 -18   0  10     1704.07     1619.62     44.57 o
 -16   0  10    19219.77    19759.26    363.49 o
 -14   0  10       95.55       79.23     10.62 o
 -12   0  10    14679.57    14433.57    266.68 o
 -10   0  10       18.91        3.33      4.17 o
  -8   0  10     1613.99     1718.19     54.94 o
  -6   0  10      352.72      505.75     25.03 o
  -4   0  10     1108.42     1364.20     59.06 o
  -2   0  10     7756.02     7290.67    168.83 o
   0   0  10      386.85      367.94     13.63 o
   2   0  10     2639.56     2635.09     56.23 o
   4   0  10    11705.00    11568.37    156.57 o
   6   0  10     4409.54     4400.30     76.63 o
   8   0  10     3651.92     3532.62     79.45 o
  10   0  10      505.90      509.26     41.72 o
  12   0  10     5775.63     5515.36    126.07 o
  14   0  10        6.86      -15.46     23.66 o
  16   0  10       24.16        8.28     19.15 o
  18   0  10     1568.37     1859.01     74.53 o
 -31   1  10       22.90       25.84     27.16 o
 -29   1  10        8.09       21.96     33.14 o
 -27   1  10      110.08      112.94     22.12 o
 -25   1  10     3077.68     3155.07     62.70 o
 -23   1  10      805.51      714.08     25.60 o
 -21   1  10        6.30       15.63      7.85 o
 -19   1  10     8212.40     8384.08    105.74 o
 -17   1  10       13.20       10.38      5.17 o
 -15   1  10      105.93       89.73      7.06 o
 -13   1  10     2577.19     2550.99     42.39 o
 -11   1  10     3609.41     3675.11     49.66 o
  -9   1  10     6045.66     5763.09     72.91 o
  -7   1  10     2374.03     2546.32     37.04 o
  -5   1  10     4432.97     4095.34     52.80 o
  -3   1  10     3780.08     3763.40     46.26 o
  -1   1  10     1597.76     1587.46     24.89 o
   1   1  10      402.09      402.14     12.13 o
   3   1  10      942.18     1051.64     21.81 o
   5   1  10      197.10      206.99     10.45 o
   7   1  10       18.77       -8.98      5.99 o
   9   1  10        0.66      -10.49      7.65 o
  11   1  10     4690.51     4687.74     91.69 o
  13   1  10        2.03        7.51      9.13 o
  15   1  10       20.97       41.40     12.83 o
  17   1  10      580.72      514.64     34.05 o
 -30   2  10      860.24      849.36     65.78 o
 -28   2  10      112.53      118.46     38.30 o
 -26   2  10     1836.56     1819.26     81.30 o
 -24   2  10       32.84       20.46     14.21 o
 -22   2  10      435.21      413.72     29.42 o
 -20   2  10      745.82      674.44     23.05 o
 -18   2  10      503.51      471.71     18.05 o
 -16   2  10       88.07       67.95      8.52 o
 -14   2  10      569.30      566.05     17.71 o
 -12   2  10     1716.10     1593.89     31.45 o
 -10   2  10       31.69       36.88      6.32 o
  -8   2  10      690.17      696.42     18.43 o
  -6   2  10     3041.03     3279.19     47.13 o
  -4   2  10      302.38      251.20     10.57 o
  -2   2  10      844.24      818.42     17.55 o
   0   2  10      298.17      263.53     10.97 o
   2   2  10       12.59       27.88      7.12 o
   4   2  10      502.19      497.73     15.56 o
   6   2  10        3.51        4.01      6.11 o
   8   2  10     1801.71     1734.53     41.74 o
  10   2  10      161.26      141.20     16.91 o
  12   2  10      201.28      204.08     20.18 o
  14   2  10       10.13        8.32     12.97 o
 -27   3  10       30.37       21.28     15.87 o
 -25   3  10      286.53      287.21     27.66 o
 -23   3  10       35.97       14.67     13.83 o
 -21   3  10        2.06        5.83     11.19 o
 -19   3  10      150.01      152.13     14.22 o
 -17   3  10       28.52       28.39      8.75 o
 -15   3  10      490.72      503.50     20.96 o
 -13   3  10       15.76       11.99      6.63 o
 -11   3  10     1765.37     1648.82     34.36 o
  -9   3  10     1339.26     1382.12     29.18 o
  -7   3  10     2316.54     2346.46     42.40 o
  -5   3  10      308.43      310.01     19.83 o
  -3   3  10      515.87      514.82     16.84 o
  -1   3  10     1043.04     1064.30     23.57 o
   1   3  10      302.39      266.58     13.58 o
   3   3  10       42.96       40.28      7.61 o
   5   3  10      162.55      163.81     12.91 o
   7   3  10       41.02       20.53     13.22 o
   9   3  10       43.13       38.77     14.83 o
  11   3  10      191.28      189.56     24.40 o
 -18   4  10       53.95       70.85     14.42 o
 -16   4  10      101.60       81.79     14.99 o
 -14   4  10      181.28      163.75     12.86 o
 -12   4  10       88.85       78.77     12.40 o
 -10   4  10       26.14       14.47      8.57 o
  -8   4  10      128.43      108.25     22.48 o
  -6   4  10       40.89       24.15     16.65 o
  -4   4  10       32.65       15.82     15.82 o
  -2   4  10      295.38      311.27     18.15 o
   0   4  10      137.07      121.92     13.23 o
   2   4  10       54.75       22.48     10.41 o
   4   4  10       15.22       -1.87      8.59 o
 -33   1  11      192.67      181.33     29.44 o
 -31   1  11      623.78      534.49     36.09 o
 -29   1  11      591.18      491.76     32.56 o
 -27   1  11      272.01      303.85     30.89 o
 -25   1  11      298.55      293.55     19.62 o
 -23   1  11      223.84      184.92     14.71 o
 -21   1  11       64.36       72.15      8.84 o
 -19   1  11        0.09       -3.35      5.58 o
 -17   1  11       20.33       12.73      6.93 o
 -15   1  11        1.91        8.52      4.78 o
 -13   1  11      289.10      202.57      9.60 o
 -11   1  11      614.44      601.75     17.00 o
  -9   1  11        0.26       16.03      4.73 o
  -7   1  11        5.03       -1.39      3.91 o
  -5   1  11     3659.27     4219.58     55.29 o
  -3   1  11       58.54       42.97      6.33 o
  -1   1  11       57.37       41.84      5.61 o
   1   1  11       35.02       41.90      6.25 o
   3   1  11      134.82      131.76      8.78 o
   5   1  11     1531.08     1375.39     26.26 o
   7   1  11      666.29      681.35     21.39 o
   9   1  11       64.54       55.51     11.13 o
  11   1  11      121.42      125.99     13.85 o
  13   1  11        3.22       14.03     13.23 o
  15   1  11       91.65       58.31     13.87 o
 -30   2  11      106.19       80.77     29.98 o
 -28   2  11        3.54       -1.90     14.42 o
 -26   2  11       69.48       38.58     13.94 o
 -24   2  11      130.54      119.88     15.64 o
 -22   2  11      291.55      217.63     18.40 o
 -18   2  11     2076.57     2189.91     42.06 o
 -16   2  11     1632.40     1591.53     36.50 o
 -14   2  11     1302.16     1283.97     41.80 o
 -12   2  11     1159.05     1216.99     27.09 o
 -10   2  11       12.24       24.15      6.10 o
  -8   2  11      342.60      373.76     12.95 o
  -6   2  11       74.47       49.23      6.38 o
  -4   2  11      383.54      394.52     13.41 o
  -2   2  11     1411.32     1454.43     25.71 o
   0   2  11       13.24        3.39      5.53 o
   2   2  11     2166.31     2311.66     40.26 o
   4   2  11     1046.84     1105.75     38.59 o
   6   2  11       41.77       31.57      8.92 o
   8   2  11      234.82      252.43     17.87 o
  10   2  11      235.89      192.20     19.40 o
  12   2  11       53.60       53.82     15.02 o
  14   2  11        1.38       -9.31     12.92 o
 -27   3  11      325.38      248.45     27.93 o
 -25   3  11      702.84      760.24     54.13 o
 -23   3  11       20.98       26.00     13.24 o
 -21   3  11      284.93      260.80     23.53 o
 -19   3  11      422.37      473.80     22.22 o
 -17   3  11        9.72       13.06      7.90 o
 -15   3  11     1661.93     1637.80     40.72 o
 -13   3  11       83.51       77.26      9.11 o
 -11   3  11      906.32      971.82     25.72 o
  -9   3  11     1616.62     1652.38     33.92 o
  -7   3  11      175.15      146.42     10.59 o
  -5   3  11     1686.19     1724.21     34.95 o
  -3   3  11        1.19       -8.58      5.72 o
  -1   3  11        9.16       -2.04      5.63 o
   1   3  11      170.04      160.13     11.06 o
   3   3  11       38.32       23.09      7.83 o
   5   3  11     1074.43     1075.58     30.43 o
   7   3  11        8.41        4.64     10.97 o
   9   3  11      431.85      486.63     39.55 o
 -18   4  11      962.25      935.74     39.12 o
 -16   4  11       54.28       35.37      9.58 o
 -14   4  11       19.76       26.46     13.32 o
 -12   4  11       28.16       47.28     13.32 o
 -10   4  11        1.59       -3.82      7.18 o
  -8   4  11      121.36       84.98     11.66 o
  -6   4  11      104.22       76.20     11.22 o
  -4   4  11       64.64       70.17     10.82 o
  -2   4  11      174.96      164.42     15.38 o
   0   4  11      110.92       96.53     12.94 o
   2   4  11      138.85      154.33     14.51 o
 -32   0  12       50.63       59.95     27.48 o
 -28   0  12        0.12       20.54     42.05 o
 -26   0  12     1292.05     1257.68     59.43 o
 -24   0  12     3225.54     3241.92    105.64 o
 -22   0  12      130.80       96.41     25.95 o
 -20   0  12     2387.45     2214.80     58.00 o
 -18   0  12     5510.85     5783.15    119.99 o
 -16   0  12      669.75      679.54     32.00 o
 -14   0  12     2092.13     2092.09     52.83 o
 -12   0  12     1622.08     1608.81     43.14 o
 -10   0  12     1661.35     1464.04     80.01 o
  -8   0  12     4201.14     4382.30     71.94 o
  -6   0  12      779.42      772.77     21.46 o
  -4   0  12    14087.25    14183.77    210.32 o
  -2   0  12       55.68       60.11      7.69 o
   0   0  12     3438.98     3126.79     51.67 o
   2   0  12     3327.98     3440.18     56.30 o
   4   0  12      458.53      454.02     24.82 o
   6   0  12     3373.13     3490.60     97.95 o
   8   0  12     1129.02     1013.84     49.64 o
  10   0  12     2787.27     2900.08     78.80 o
  12   0  12     1050.33      964.36     78.49 o
  14   0  12        1.28        5.17     16.59 o
 -33   1  12      505.03      456.50     39.99 o
 -31   1  12     1251.40     1091.29     58.58 o
 -29   1  12       20.65       -1.90     29.89 o
 -27   1  12      922.88     1029.86     57.51 o
 -25   1  12      545.41      547.88     32.45 o
 -23   1  12      431.68      350.08     19.46 o
 -21   1  12      134.54      160.03     13.76 o
 -19   1  12      929.67      951.81     23.16 o
 -17   1  12     5508.85     5263.60     73.42 o
 -15   1  12      531.92      531.39     17.26 o
 -13   1  12     2004.21     1983.86     38.78 o
 -11   1  12     3176.98     3081.72     47.12 o
  -9   1  12        4.68        8.44      5.23 o
  -7   1  12     3191.78     3140.25     47.81 o
  -5   1  12      484.45      361.08     13.57 o
  -3   1  12     1449.54     1412.02     25.79 o
  -1   1  12      600.52      628.31     19.90 o
   1   1  12        4.97        3.02      5.10 o
   3   1  12    13413.32    13618.25    149.91 o
   5   1  12        9.92       -0.44     10.49 o
   7   1  12      222.64      206.74     16.16 o
   9   1  12     2694.14     2697.25     55.45 o
  11   1  12       34.66       39.75     10.62 o
  13   1  12        2.48       13.18     15.89 o
  15   1  12       76.71       44.60     16.54 o
 -30   2  12      787.39      761.07     43.86 o
 -28   2  12      114.19      130.33     21.93 o
 -26   2  12      477.08      445.61     41.64 o
 -24   2  12      780.38      796.16     32.35 o
 -22   2  12      139.98      134.97     15.37 o
 -20   2  12     1839.74     2020.14     70.03 o
 -18   2  12       12.10        9.05      7.25 o
 -16   2  12     2774.67     2738.95     56.31 o
 -14   2  12        5.63       -6.77      6.84 o
 -12   2  12     1988.88     2007.53     38.18 o
 -10   2  12     6382.53     6441.06     95.53 o
  -8   2  12      389.11      375.89     14.23 o
  -6   2  12       68.64       42.42      6.79 o
  -4   2  12     2505.98     2749.47     60.33 o
  -2   2  12        0.02       -6.73      5.34 o
   0   2  12      583.28      551.30     17.76 o
   2   2  12       15.75       16.93      7.00 o
   4   2  12     2310.48     2265.36     43.21 o
   6   2  12       15.19       -9.83      8.44 o
   8   2  12       74.52       47.60     13.35 o
  10   2  12      146.36      142.09     18.73 o
  12   2  12      205.27      186.29     21.50 o
 -25   3  12       34.60       40.53     16.12 o
 -23   3  12        9.31        1.52     11.73 o
 -21   3  12        4.26       16.61     11.60 o
 -19   3  12       59.64       68.77     11.48 o
 -17   3  12       22.06       26.79     10.37 o
 -15   3  12      460.94      454.84     20.56 o
 -13   3  12       82.54       75.62     10.21 o
 -11   3  12      561.34      543.25     18.76 o
  -9   3  12        1.13       -8.31      5.54 o
  -7   3  12       29.29       47.82      7.97 o
  -5   3  12      422.53      418.55     16.77 o
  -3   3  12      554.49      526.56     26.92 o
  -1   3  12      203.83      184.33     11.82 o
   1   3  12      113.08      128.82     12.81 o
   3   3  12      973.17      962.78     37.74 o
   5   3  12      100.97      114.26     16.06 o
   7   3  12       38.90       55.76     17.78 o
 -18   4  12        9.92       -2.37      9.84 o
 -16   4  12      167.43      160.45     14.15 o
 -14   4  12        3.53        3.61      8.19 o
 -12   4  12       84.27       45.39     11.09 o
 -10   4  12        8.70       16.96      8.68 o
  -8   4  12       71.05       63.54     22.48 o
  -6   4  12       87.99       77.45     11.85 o
  -4   4  12      135.39      124.66     14.33 o
  -2   4  12       66.83       52.31     11.57 o
   0   4  12       18.52        7.92     12.91 o
 -33   1  13      345.34      345.25     34.74 o
 -31   1  13       95.26       92.41     21.69 o
 -29   1  13        0.70      -13.02     19.75 o
 -27   1  13        2.84       12.20     24.76 o
 -25   1  13      333.47      338.65     26.92 o
 -23   1  13      183.33      161.61     14.28 o
 -21   1  13      196.84      190.23     15.65 o
 -19   1  13     2268.26     2321.42     59.27 o
 -17   1  13      329.57      352.72     16.73 o
 -15   1  13        0.25       -5.84      8.91 o
 -13   1  13       89.23       82.71      7.83 o
 -11   1  13      886.51      851.23     20.80 o
  -9   1  13     2282.81     2345.85     39.39 o
  -7   1  13      144.26      147.41     10.07 o
  -5   1  13       46.52       83.06      8.46 o
  -3   1  13      401.51      348.87     13.55 o
  -1   1  13      256.18      218.97     11.87 o
   1   1  13     2291.78     2376.04     36.61 o
   3   1  13      386.63      436.31     32.46 o
   5   1  13      550.55      475.57     28.49 o
   7   1  13      259.64      256.99     17.83 o
   9   1  13      174.25      156.61     18.83 o
  11   1  13      115.69      112.97     15.73 o
  13   1  13       84.89       56.68     17.26 o
 -30   2  13        0.13        2.08     15.31 o
 -28   2  13       44.68       34.97     22.48 o
 -26   2  13      664.19      658.05     38.22 o
 -24   2  13        2.24        5.82     10.40 o
 -22   2  13      283.39      294.82     21.45 o
 -20   2  13       23.93       12.65      8.12 o
 -18   2  13      262.78      234.22     14.28 o
 -16   2  13        0.03       -7.74     10.98 o
 -14   2  13       95.64       90.94     11.31 o
 -12   2  13      234.49      210.43     22.96 o
 -10   2  13     1942.58     2161.43     41.52 o
  -8   2  13        0.09       -7.94      5.87 o
  -6   2  13      319.89      314.45     19.29 o
  -4   2  13      455.74      490.56     18.16 o
  -2   2  13      168.46      152.76     11.07 o
   0   2  13      122.58      123.90     10.59 o
   2   2  13       55.31       48.49      9.61 o
   4   2  13      113.60      108.01     15.67 o
   6   2  13        0.02        6.20     10.81 o
   8   2  13      139.69      159.59     19.47 o
  10   2  13      607.42      678.02     36.94 o
 -25   3  13       66.13       77.90     21.65 o
 -23   3  13       95.70       94.65     17.95 o
 -21   3  13       64.10       51.58     14.94 o
 -19   3  13        3.56        3.95      8.46 o
 -17   3  13      107.20      114.87     12.70 o
 -15   3  13       24.09       22.83      8.41 o
 -13   3  13      821.78      852.06     27.64 o
 -11   3  13      142.62      112.03     10.46 o
  -9   3  13       90.93       96.40      9.97 o
  -7   3  13        0.28        2.32      6.39 o
  -5   3  13      273.21      246.47     14.36 o
  -3   3  13      538.39      548.28     22.40 o
  -1   3  13       29.07       12.99      7.82 o
   1   3  13        8.57        1.19      7.29 o
   3   3  13      376.82      420.13     24.85 o
   5   3  13        2.45      -17.08     11.38 o
   7   3  13        4.85        7.09     14.60 o
 -16   4  13       99.37      106.04     15.55 o
 -14   4  13        0.50        6.91      9.55 o
 -12   4  13      127.88      101.25     14.12 o
 -10   4  13      211.56      216.18     30.81 o
  -8   4  13      239.69      211.97     18.01 o
  -6   4  13      264.45      266.03     62.87 o
  -4   4  13      147.34      156.24     22.90 o
 -32   0  14       80.02      117.41     33.31 o
 -30   0  14       26.28       42.47     24.15 o
 -28   0  14      226.01      335.66     35.79 o
 -26   0  14     3220.91     3271.88    109.03 o
 -24   0  14       37.07       23.42     18.10 o
 -22   0  14      518.41      501.99     38.34 o
 -20   0  14     1434.96     1384.12     59.51 o
 -18   0  14     1201.02     1141.11     43.89 o
 -16   0  14     1297.98     1325.33     70.29 o
 -14   0  14       54.82       67.61      9.26 o
 -12   0  14     7314.37     7116.30    119.99 o
 -10   0  14     2263.21     2561.66     52.46 o
  -8   0  14     1051.01     1176.23     29.85 o
  -6   0  14     1949.24     1839.23     39.00 o
  -4   0  14       64.02       75.94      9.41 o
  -2   0  14     3005.28     3232.72     54.30 o
   0   0  14      263.14      288.32     20.76 o
   2   0  14     1386.49     1309.17     42.21 o
   4   0  14     1687.77     1716.35     50.84 o
   6   0  14      965.13      882.87     46.37 o
   8   0  14     1796.66     1767.91     58.56 o
  10   0  14       60.99       45.27     22.30 o
  12   0  14       79.18       34.97     31.99 o
 -33   1  14      416.70      414.41     38.22 o
 -31   1  14      116.08       92.29     52.83 o
 -29   1  14      415.72      437.73     32.76 o
 -27   1  14      489.87      474.89     32.79 o
 -25   1  14     1447.91     1431.86     44.81 o
 -23   1  14       58.47       68.00     11.07 o
 -21   1  14       34.02       24.37     13.65 o
 -19   1  14     4548.72     4610.88    104.09 o
 -17   1  14     1627.18     1659.39     32.40 o
 -15   1  14      199.70      187.29     11.17 o
 -13   1  14     2389.99     2372.14     40.19 o
 -11   1  14      764.21      745.64     21.15 o
  -9   1  14      509.82      535.67     16.88 o
  -7   1  14     1813.77     1934.90     43.01 o
  -5   1  14     4280.76     4156.77     77.27 o
  -3   1  14        0.29       -7.96      5.31 o
  -1   1  14       67.19       52.51      8.11 o
   1   1  14     2037.77     2009.52     43.35 o
   3   1  14      116.13       93.92     12.77 o
   5   1  14       73.18       47.15     10.88 o
   7   1  14      223.65      248.18     17.87 o
   9   1  14       73.38       55.16     13.09 o
  11   1  14     1212.81     1363.41     48.92 o
 -30   2  14        0.37        1.06     16.18 o
 -28   2  14      516.57      505.32     37.97 o
 -26   2  14      307.88      353.97     31.76 o
 -24   2  14       22.14       46.48     17.31 o
 -22   2  14      222.07      233.86     19.68 o
 -20   2  14     2563.21     2639.12     62.77 o
 -18   2  14     1291.27     1306.06     35.58 o
 -16   2  14       61.81       44.48      9.54 o
 -14   2  14       53.33       36.06     11.25 o
 -12   2  14     2900.35     3028.79     53.42 o
 -10   2  14       75.58       64.91     12.08 o
  -8   2  14       29.48       33.32      8.18 o
  -6   2  14     1820.30     1764.11     38.45 o
  -4   2  14       11.37       -8.21      6.51 o
  -2   2  14      947.12     1013.99     26.92 o
   0   2  14     3508.72     3558.09     59.74 o
   2   2  14      845.00      764.68     31.92 o
   4   2  14      669.46      681.04     45.12 o
   6   2  14      147.43      168.65     19.67 o
   8   2  14      908.50      878.09     57.80 o
 -25   3  14      668.17      776.27     41.43 o
 -23   3  14      204.25      211.59     24.30 o
 -21   3  14       35.67       49.96     15.31 o
 -19   3  14       64.77       64.63     19.15 o
 -17   3  14        1.13       -5.83      7.08 o
 -15   3  14      166.06      157.89     14.17 o
 -13   3  14       24.26       21.03      8.50 o
 -11   3  14        7.14        3.90      9.88 o
  -9   3  14      148.25      150.87     13.31 o
  -7   3  14       46.89       59.23      9.99 o
  -5   3  14     1024.47      998.19     30.98 o
  -3   3  14       64.28       44.75     10.51 o
  -1   3  14      215.55      205.80     15.11 o
   1   3  14       88.57       82.57     14.42 o
   3   3  14       38.74       44.92     21.23 o
   5   3  14        2.23        8.16     17.49 o
 -14   4  14       66.50       52.80     12.94 o
 -12   4  14      208.80      221.59     20.33 o
 -10   4  14      240.13      219.17     19.25 o
  -8   4  14       89.68       55.68     12.91 o
 -31   1  15        0.97       21.29     16.46 o
 -29   1  15       59.42       23.87     37.75 o
 -27   1  15      105.45       72.70     22.31 o
 -25   1  15       47.16       59.98     19.95 o
 -23   1  15        6.87        4.35     11.66 o
 -21   1  15      199.64      258.89     19.22 o
 -19   1  15      971.81      974.46     40.24 o
 -17   1  15     2348.62     2317.26     41.04 o
 -15   1  15      261.23      247.97     13.24 o
 -13   1  15     1794.24     1853.22     35.14 o
 -11   1  15      172.57      134.17     12.13 o
  -9   1  15       67.26      114.90     10.26 o
  -7   1  15        2.63      -11.45      7.63 o
  -5   1  15      607.47      606.05     21.75 o
  -3   1  15        0.93       -9.77      6.52 o
  -1   1  15        1.81       -1.49     10.58 o
   1   1  15     4282.40     4396.57    103.55 o
   3   1  15       50.84       32.81     19.60 o
   5   1  15      165.40      164.02     15.49 o
   7   1  15        0.33       -9.42      9.98 o
   9   1  15        0.04       27.77     13.42 o
 -30   2  15       57.60       56.33     20.26 o
 -28   2  15      366.54      387.42     34.35 o
 -26   2  15      273.11      324.78     31.14 o
 -24   2  15        0.89      -11.78     11.73 o
 -22   2  15      100.57       91.61     14.50 o
 -20   2  15        1.76       -1.94      9.45 o
 -18   2  15     1384.94     1459.90     36.26 o
 -16   2  15       23.04       22.75      8.01 o
 -14   2  15      239.38      253.38     17.67 o
 -12   2  15      310.62      383.40     17.78 o
 -10   2  15      767.76      721.33     23.65 o
  -8   2  15      220.20      254.65     15.68 o
  -6   2  15      355.12      398.34     18.98 o
  -4   2  15      168.81      175.95     13.82 o
  -2   2  15       29.95       27.13     13.56 o
   0   2  15        0.39        0.85     11.77 o
   2   2  15      484.05      486.26     28.17 o
   4   2  15       35.95       23.37     13.14 o
   6   2  15        3.17      -16.64     11.09 o
 -25   3  15      227.29      291.45     39.14 o
 -23   3  15       22.06       25.91     14.80 o
 -21   3  15      380.80      370.49     29.96 o
 -19   3  15      220.81      266.25     28.73 o
 -17   3  15        1.89        7.31      8.80 o
 -15   3  15      100.00      127.51     13.35 o
 -13   3  15       20.17       16.59      8.45 o
 -11   3  15      392.18      349.94     19.52 o
  -9   3  15      171.42      141.91     13.79 o
  -7   3  15       22.71       20.31      8.68 o
  -5   3  15      671.98      738.81     31.95 o
  -3   3  15        1.94       -4.67      8.55 o
  -1   3  15      188.09      151.77     20.90 o
   1   3  15        9.09       35.17     15.80 o
   3   3  15       27.95       27.21     15.53 o
 -32   0  16      208.18      200.68     39.97 o
 -30   0  16      216.93      155.72     34.97 o
 -28   0  16     1567.82     1635.43     89.93 o
 -26   0  16      238.93      183.77     28.71 o
 -24   0  16       67.74       19.71     32.48 o
 -22   0  16      542.94      506.50     40.66 o
 -20   0  16     4181.98     4229.16    130.68 o
 -18   0  16     1561.16     1475.73     65.06 o
 -16   0  16      556.84      463.05     35.66 o
 -14   0  16     5279.35     5304.95    147.84 o
 -12   0  16      299.02      315.60     23.11 o
 -10   0  16      823.72      792.12     49.13 o
  -8   0  16     1724.95     1529.92    108.67 o
  -6   0  16      625.03      621.96     32.61 o
  -4   0  16     2159.01     2151.16     68.89 o
  -2   0  16      118.44      128.04     19.75 o
   0   0  16    10839.74    11296.03    235.61 o
   2   0  16      264.53      262.11     22.74 o
   4   0  16       37.88        7.97     14.16 o
   6   0  16       36.85       43.34     24.56 o
   8   0  16      768.04      822.22     47.65 o
 -31   1  16       25.30       45.98     30.39 o
 -29   1  16       61.43       47.33     18.54 o
 -27   1  16      906.95      929.50     81.30 o
 -25   1  16      533.68      487.22     32.52 o
 -23   1  16      171.06      135.87     19.64 o
 -21   1  16     1737.35     1882.70     58.15 o
 -19   1  16      475.18      492.14     24.27 o
 -17   1  16     1007.82      991.17     37.66 o
 -15   1  16     3632.37     3730.26     58.79 o
 -13   1  16     2050.81     2026.83     43.32 o
 -11   1  16     1601.06     1532.70     38.41 o
  -9   1  16       10.59       -4.17     10.20 o
  -7   1  16      874.18      875.19     32.06 o
  -5   1  16     1452.24     1522.22     49.63 o
  -3   1  16       12.76       18.87     12.08 o
  -1   1  16       17.27       18.18     11.74 o
   1   1  16      152.53      156.14     14.83 o
   3   1  16     2210.39     2282.83     63.99 o
   5   1  16      100.00      107.01     15.10 o
   7   1  16      174.13      142.99     19.76 o
 -30   2  16        1.74       11.73     15.77 o
 -28   2  16      362.25      389.41     35.03 o
 -26   2  16      146.84      167.52     24.06 o
 -24   2  16      156.80      123.97     42.88 o
 -22   2  16        1.00        3.79     17.07 o
 -20   2  16       92.10       84.75     14.14 o
 -18   2  16       85.17       91.23     13.78 o
 -16   2  16      124.65      121.85     12.36 o
 -14   2  16        5.05        5.14      7.53 o
 -12   2  16      859.56      949.21     27.93 o
 -10   2  16     1008.37      976.31     32.81 o
  -8   2  16     1459.33     1505.18     36.49 o
  -6   2  16       70.95       74.79     15.50 o
  -4   2  16      840.74      894.08     41.26 o
  -2   2  16      598.53      652.64     25.62 o
   0   2  16      282.27      287.51     23.30 o
   2   2  16      700.15      666.60     32.35 o
   4   2  16      413.04      421.16     29.36 o
 -23   3  16        0.64      -13.32     18.32 o
 -21   3  16      312.82      337.30     37.47 o
 -19   3  16      427.25      416.28     42.05 o
 -17   3  16      147.76      149.58     20.00 o
 -15   3  16      192.06      206.59     17.14 o
 -13   3  16      308.50      298.70     19.52 o
 -11   3  16       10.43        7.58     10.97 o
  -9   3  16      139.91      161.98     15.36 o
  -7   3  16       50.21       30.29      9.86 o
  -5   3  16      502.09      471.48     30.35 o
  -3   3  16       86.15      138.23     27.48 o
  -1   3  16       20.00       26.65     20.82 o
 -31   1  17      172.28      143.99     59.54 o
 -29   1  17       96.60       61.88     59.02 o
 -27   1  17       22.87        7.84     30.93 o
 -25   1  17       77.05       51.42     23.60 o
 -23   1  17      381.39      311.18     33.50 o
 -21   1  17       25.70        7.51     14.33 o
 -19   1  17       27.72       34.94     17.46 o
 -17   1  17      157.71      163.40     19.92 o
 -15   1  17      151.49      126.23     18.09 o
 -13   1  17      102.99       81.60     15.68 o
 -11   1  17      105.33       97.97     19.30 o
  -9   1  17       54.83       47.21     14.43 o
  -7   1  17        8.22       22.09     12.61 o
  -5   1  17       99.10       89.32     16.22 o
  -3   1  17     1598.75     1456.65     50.74 o
  -1   1  17       21.65       11.35     11.15 o
   1   1  17        5.52       14.23     16.83 o
   3   1  17        1.19       11.74     10.91 o
   5   1  17       21.94       28.59     13.46 o
 -28   2  17      511.95      507.96     40.18 o
 -26   2  17      210.22      184.09     25.02 o
 -24   2  17       63.89       77.08     18.54 o
 -22   2  17      100.05       80.85     19.15 o
 -20   2  17      126.98      168.54     22.03 o
 -18   2  17      169.81      164.09     17.29 o
 -16   2  17      107.33      109.19     19.43 o
 -14   2  17       22.61       18.01     11.65 o
 -12   2  17       37.45       24.96     10.69 o
 -10   2  17      107.94      119.21     15.14 o
  -8   2  17      541.20      479.83     31.99 o
  -6   2  17      174.51      228.84     24.71 o
  -4   2  17      402.23      525.02     62.32 o
  -2   2  17       14.99       11.15     13.20 o
   0   2  17      291.51      343.21     31.04 o
   2   2  17       36.70       19.65     13.71 o
 -23   3  17        1.95        0.83     19.98 o
 -21   3  17      513.97      557.91     46.63 o
 -19   3  17      126.31      141.93     21.17 o
 -17   3  17       64.86       53.82     16.71 o
 -15   3  17      230.19      252.92     24.99 o
 -13   3  17      579.95      734.84     37.19 o
 -11   3  17        6.76       10.37     12.79 o
  -9   3  17       32.48        9.36     13.24 o
  -7   3  17      353.94      389.71     39.97 o
  -5   3  17        0.03       -2.50     16.65 o
  -3   3  17        6.53        0.00     17.49 o
 -32   0  18      100.44      126.57     35.81 o
 -30   0  18       66.48       79.11     27.48 o
 -28   0  18       26.39       20.82     21.65 o
 -26   0  18      575.69      552.08     56.62 o
 -24   0  18      755.76      806.89     59.95 o
 -22   0  18      295.57      285.62     39.97 o
 -20   0  18    11070.48    11147.12    295.82 o
 -18   0  18      826.89      703.36     47.03 o
 -16   0  18     1693.94     1698.57     73.27 o
 -14   0  18      266.35      222.16     55.79 o
 -12   0  18      931.71      913.73     53.37 o
 -10   0  18      414.67      362.19     37.50 o
  -8   0  18      391.70      331.42     39.97 o
  -6   0  18      610.21      562.91     49.96 o
  -4   0  18      972.96     1286.53     74.11 o
  -2   0  18      671.38     1114.99     66.62 o
   0   0  18     2082.43     2234.22     82.65 o
   2   0  18       11.80       10.23     19.57 o
   4   0  18       67.04       74.40     20.58 o
 -31   1  18        1.08       10.24     17.95 o
 -29   1  18     1010.55     1102.02     96.87 o
 -27   1  18       17.16      -12.85     42.48 o
 -25   1  18       11.13        0.07     13.98 o
 -23   1  18     1146.88     1252.43     62.40 o
 -21   1  18      157.93      114.40     19.66 o
 -19   1  18      435.56      345.56     27.48 o
 -17   1  18       76.55       74.17     16.50 o
 -15   1  18      105.26      122.61     18.31 o
 -13   1  18     1730.53     1684.14     54.81 o
 -11   1  18      180.29      179.62     20.42 o
  -9   1  18      523.20      531.57     40.36 o
  -7   1  18      756.86      768.43     54.21 o
  -5   1  18     2893.85     2953.07     79.35 o
  -3   1  18      373.44      416.83     57.62 o
  -1   1  18      229.06      197.74     19.34 o
   1   1  18      712.49      756.17     44.21 o
   3   1  18        2.32        5.14     12.36 o
 -28   2  18      269.49      251.31     29.70 o
 -26   2  18      287.32      316.52     32.24 o
 -24   2  18       91.29      142.57     37.47 o
 -22   2  18      568.31      575.00     42.47 o
 -20   2  18      191.01      146.20     29.14 o
 -18   2  18      285.29      293.11     28.19 o
 -16   2  18      234.73      254.98     25.96 o
 -14   2  18       56.37       30.06     14.09 o
 -12   2  18      617.75      647.48     36.28 o
 -10   2  18        5.59        7.36     23.72 o
  -8   2  18      328.62      302.82     28.98 o
  -6   2  18       74.95       74.98     17.89 o
  -4   2  18      109.26       87.31     19.40 o
  -2   2  18      471.95      518.12     36.59 o
   0   2  18      404.38      382.34     46.35 o
 -21   3  18       79.34       72.45     24.15 o
 -19   3  18       45.84       38.30     21.65 o
 -17   3  18       13.76       10.83     18.32 o
 -15   3  18      294.60      301.44     35.81 o
 -13   3  18      151.24      127.40     26.65 o
 -11   3  18      254.69      254.81     34.14 o
  -9   3  18       18.77       13.32     19.15 o
  -7   3  18      176.60      232.33     34.14 o
 -31   1  19        0.02       -3.36     16.40 o
 -29   1  19      170.14       97.87     77.62 o
 -27   1  19        3.41       -2.08     15.28 o
 -25   1  19       17.21       -9.02     30.19 o
 -23   1  19       12.95       -2.84     42.08 o
 -21   1  19     1860.37     1853.79     64.42 o
 -19   1  19       58.39       55.91     38.83 o
 -17   1  19      466.48      464.15     34.82 o
 -15   1  19       42.22       37.32     15.58 o
 -13   1  19      619.18      555.05     32.10 o
 -11   1  19        6.44       -1.73     19.64 o
  -9   1  19        3.66       15.50     26.18 o
  -7   1  19        0.86       14.03     23.72 o
  -5   1  19        0.81       36.15     22.46 o
  -3   1  19      882.60      829.87     80.39 o
  -1   1  19       54.96       48.05     19.08 o
   1   1  19      167.06      197.63     22.84 o
 -26   2  19      100.27      135.73     34.97 o
 -24   2  19        0.00       -5.00     15.61 o
 -22   2  19      360.82      426.85     37.06 o
 -20   2  19      141.24      158.11     40.39 o
 -18   2  19        5.04        9.02     13.98 o
 -16   2  19      279.83      257.52     27.01 o
 -14   2  19       85.40       84.02     18.14 o
 -12   2  19      575.51      637.21     30.17 o
 -10   2  19      113.03       98.01     19.40 o
  -8   2  19        1.35        4.45     13.50 o
  -6   2  19      219.79      410.15     37.20 o
  -4   2  19       11.22       10.22     15.01 o
  -2   2  19      332.29      395.73     36.64 o
 -17   3  19       55.47       53.29     22.48 o
 -15   3  19      203.08      238.99     34.97 o
 -13   3  19      110.90      158.21     29.98 o
 -11   3  19       10.32      -22.48     15.82 o
 -30   0  20       98.44      101.59     31.64 o
 -28   0  20     1324.08     1262.38     80.77 o
 -26   0  20      369.40      366.39     48.30 o
 -24   0  20       13.06       -7.49     17.49 o
 -22   0  20      218.07      135.73     31.64 o
 -20   0  20       52.39       34.97     23.32 o
 -18   0  20       56.84       11.66     20.82 o
 -16   0  20      139.17      142.39     31.64 o
 -14   0  20     2341.02     2279.95    105.75 o
 -12   0  20      216.94      163.21     32.48 o
 -10   0  20      927.93      821.88     62.45 o
  -8   0  20     3434.17     3415.76    141.56 o
  -6   0  20      179.38      149.05     34.14 o
  -4   0  20      986.06      930.97     67.45 o
  -2   0  20      104.26      123.24     33.31 o
   0   0  20      316.93      363.89     50.80 o
 -29   1  20       56.60       55.08     27.06 o
 -27   1  20      243.61      217.90     28.69 o
 -25   1  20      437.30      353.67     45.20 o
 -23   1  20        8.86      -10.50     43.30 o
 -21   1  20     1022.93     1102.04     71.73 o
 -19   1  20       24.47       25.66     22.41 o
 -17   1  20       10.36       -1.30     13.09 o
 -15   1  20      806.06      852.30     40.76 o
 -13   1  20     1217.74     1111.57     46.25 o
 -11   1  20      185.75      170.04     22.01 o
  -9   1  20      117.39      116.08     38.55 o
  -7   1  20      755.12      742.47     48.21 o
  -5   1  20      347.24      323.41     27.63 o
  -3   1  20      165.09      199.41     40.34 o
  -1   1  20      771.53      792.42     46.47 o
 -26   2  20      225.85      204.01     27.85 o
 -24   2  20      496.55      614.85     49.55 o
 -22   2  20       38.49       34.52     17.40 o
 -20   2  20     1077.19     1207.63     53.43 o
 -18   2  20      285.02      323.82     31.01 o
 -16   2  20        0.09      -14.30     13.39 o
 -14   2  20      340.87      407.91     58.66 o
 -12   2  20       24.47       22.34     15.77 o
 -10   2  20       40.48       45.63     17.18 o
  -8   2  20      796.03      959.39     41.83 o
  -6   2  20       45.20       41.36     17.78 o
  -4   2  20        0.07       27.61     16.71 o
 -27   1  21       12.98       38.75     18.81 o
 -25   1  21      402.00      412.80     36.87 o
 -23   1  21      168.53      212.06     66.41 o
 -21   1  21      280.74      293.68     31.34 o
 -19   1  21        9.36      -32.77     21.85 o
 -17   1  21       21.74        4.02     21.03 o
 -15   1  21        1.98        2.05     14.20 o
 -13   1  21       11.35       11.90     14.38 o
 -11   1  21      174.23      147.46     22.24 o
  -9   1  21       26.64       44.91     20.01 o
  -7   1  21       68.90       63.79     29.36 o
  -5   1  21       12.35      -17.49     14.34 o
  -3   1  21        4.20       -0.33     16.18 o
 -24   2  21       18.46       32.53     18.73 o
 -22   2  21       12.39        7.93     15.80 o
 -20   2  21      111.78      107.63     22.01 o
 -18   2  21        7.75        3.61     15.01 o
 -16   2  21        7.47       -7.34     14.34 o
 -14   2  21       33.62       53.94     19.32 o
 -12   2  21       59.76       62.47     19.01 o
 -10   2  21       11.06       -8.33     14.40 o
  -8   2  21       21.10       23.30     16.59 o
 -28   0  22       38.44       18.32     24.15 o
 -26   0  22      300.32      303.94     45.80 o
 -24   0  22      242.07      169.87     36.64 o
 -22   0  22      263.44      212.34     38.30 o
 -20   0  22      771.07      822.71     63.29 o
 -18   0  22      312.58      284.79     43.30 o
 -16   0  22     2326.05     2376.54    114.91 o
 -14   0  22      153.68      151.55     34.97 o
 -12   0  22        0.10       -6.66     19.15 o
 -10   0  22      246.09      226.50     40.80 o
  -8   0  22       23.46       44.97     25.81 o
  -6   0  22      501.72      482.14     56.62 o
 -27   1  22       80.14      100.66     24.56 o
 -25   1  22        0.31      -13.32     15.31 o
 -23   1  22     1580.87     1650.25     66.50 o
 -21   1  22        3.88       -1.85     15.77 o
 -19   1  22        3.97      -19.80     13.20 o
 -17   1  22      191.49      203.63     55.24 o
 -15   1  22       34.58       13.90     15.97 o
 -13   1  22      858.86      832.24     49.15 o
 -11   1  22       65.75       69.85     19.80 o
  -9   1  22      134.12      184.01     35.92 o
  -7   1  22       15.94      -21.23     14.16 o
 -18   2  22       43.80       49.00     18.81 o
 -16   2  22      347.40      327.38     32.58 o
 -14   2  22       37.75       31.08     17.80 o
 -23   1  23      230.03      279.73     31.50 o
 -21   1  23       32.64       31.47     18.14 o
 -19   1  23        6.43      -17.54     14.94 o
 -17   1  23       43.56       11.65     26.50 o
 -15   1  23      244.93      228.80     38.03 o
 -13   1  23        6.17        9.56     16.28 o
 -11   1  23        1.42      -19.15     14.72 o
 -20   0  24       46.21       23.32     25.81 o
 -18   0  24        1.44       14.99     23.32 o
 -16   0  24       27.56      -11.66     20.82 o
 
